# Supplementary material for: Crystal structure of (E)-1-(4′-meth­oxy-[1,1′-biphen­yl]-4-yl)-3-(3-nitro­phen­yl)prop-2-en-1-one
Source: Acta Crystallogr E Crystallogr Commun. 2015 Jan 1;71(Pt 1):1–3. doi: 10.1107/S2056989014025110 (PMC4331905; doi:10.1107/S2056989014025110)
Supplement: Supplementary file 1 [file e-71-00001-sup1.cif]

##############################################################################
#                                                                            #
# This CIF contains the data in a paper accepted for publication in          #
# Acta Crystallographica Section E. It conforms to the requirements of       #
# Notes for Authors for Acta Crystallographica Section E, and has been       #
# peer reviewed under the auspices of the IUCr Commission on Journals.       #
#                                                                            #
# Full details of the Crystallographic Information File format               #
# are given in the paper "The Crystallographic Information File (CIF):       #
# a New Standard Archive File for Crystallography" by S. R. Hall, F. H.      #
# Allen and I. D. Brown [Acta Cryst. (1991), A47, 655-685].                  #
#                                                                            #
# The current version of the core CIF dictionary is obtainable from          #
# ftp://ftp.iucr.org/pub/cif_core.dic.                                       #
#                                                                            #
# Software is freely available for graphical display of the structure(s)     #
# in this CIF. For information consult the CIF software page                 #
# http://www.iucr.org/resources/cif/software.                                #
#                                                                            #
# This file may be used for bona fide research purposes within the           #
# scientific community so long as proper attribution is given to the journal # 
# article from which it was obtained.                                        #
#                                                                            #
##############################################################################
data_I
_journal_date_recd_electronic     2014-11-12
_journal_date_accepted     2014-11-16
_journal_name_full     'Acta Crystallographica, Section E'
_journal_year     2015
_journal_volume     71
_journal_issue      1
_journal_page_first     1
_journal_page_last     3
_journal_paper_category     GO
_journal_paper_doi     10.1107/S2056989014025110
_journal_coeditor_code     SU5021
_publ_contact_author_address
;
Department of Chemistry
Annamalai University
Annamalai Nagar 608 002
Tamilnadu
India
;
_publ_contact_author_email     thiruvalluvar.a@gmail.com
_publ_section_title
;\
Crystal structure of
(<i>E</i>)-1-(4'-methoxy-[1,1'-biphenyl]-4-yl)-3-(3-nitrophenyl)prop-2-en-1-\
one
;
loop_
    _publ_author_name
    _publ_author_footnote
    _publ_author_address
    'Vidhyasagar , T.' ?
;
Department of Chemistry
Annamalai University
Annamalai Nagar 608 002
Tamilnadu
India
;
    'Rajeswari , K.' ?
;
Department of Chemistry
Annamalai University
Annamalai Nagar 608 002
Tamilnadu
India
;
    'Shanthi , D.' ?
;
Department of Chemistry
Annamalai University
Annamalai Nagar 608 002
Tamilnadu
India
;
    'Kayalvizhi, M.' ?
;
Department of Physics
Kunthavai Naachiar Government Arts College (W) (Autonomous)
Thanjavur 613 007
Tamilnadu
India
;
    'Vasuki, G.' ?
;
Department of Physics
Kunthavai Naachiar Government Arts College (W) (Autonomous)
Thanjavur 613 007
Tamilnadu
India
;
    'Thiruvalluvar, A.' ?
;
Postgraduate Research Department of Physics
Rajah Serfoji Government College (Autonomous)
Thanjavur 613 005
Tamilnadu
India
;
_publ_section_synopsis
;
The title compound crystallized with two independent molecules in the
asymmetric unit. In the crystal, they are linked to one another, forming
chains enclosing <i>R</i>~2~^2^(10) and <i>R</i>~2~^2^(12) ring motifs.
;
_database_code_depnum_ccdc_archive     'CCDC 1034620'
_chemical_name_systematic
;\
(<i>E</i>)-1-(4'-Methoxy-[1,1'-biphenyl]-4-yl)-3-(3-nitrophenyl)prop-2-en-1-\
one
;
_chemical_name_common     chalcone
_chemical_formula_moiety     'C22 H17 N O4'
_chemical_formula_sum     'C22 H17 N O4'
_chemical_formula_structural     'C22 H17 N O4'
_chemical_formula_iupac     'C22 H17 N O4'
_chemical_formula_weight     359.37
_chemical_melting_point     446.6
_symmetry_cell_setting     triclinic
_symmetry_space_group_name_H-M     'P -1'
_symmetry_space_group_name_Hall     '-P 1'
loop_
    _symmetry_equiv_pos_site_id
    _symmetry_equiv_pos_as_xyz
    1 x,y,z
    2 -x,-y,-z
_cell_length_a     10.1924(3)
_cell_length_b     10.8732(3)
_cell_length_c     16.9675(6)
_cell_angle_alpha     97.926(2)
_cell_angle_beta     93.711(2)
_cell_angle_gamma     107.729(2)
_cell_volume     1762.61(10)
_cell_formula_units_Z     4
_cell_measurement_reflns_used     8416
_cell_measurement_theta_min     2.11
_cell_measurement_theta_max     29.64
_cell_measurement_temperature     293
_cell_special_details     ?
_exptl_crystal_description     'block'
_exptl_crystal_colour     'yellow'
_exptl_crystal_size_max     0.35
_exptl_crystal_size_mid     0.35
_exptl_crystal_size_min     0.30
_exptl_crystal_size_rad     ?
_exptl_crystal_density_diffrn     1.354
_exptl_crystal_density_meas     ?
_exptl_crystal_density_method     'Not Measured'
_exptl_crystal_F_000     752
_exptl_absorpt_coefficient_mu     0.094
_exptl_absorpt_correction_type     multi-scan
_exptl_absorpt_process_details
;
(SADABS; Bruker, 2004)
;
_exptl_absorpt_correction_T_min     0.832723
_exptl_absorpt_correction_T_max     1.000000
_exptl_special_details
;
;
_diffrn_ambient_temperature     293(2)
_diffrn_radiation_type     MoK\a
_diffrn_radiation_wavelength     0.71073
_diffrn_radiation_source     'fine-focus sealed tube'
_diffrn_radiation_monochromator     graphite
_diffrn_measurement_device_type     'Bruker Kappa APEXII CCD'
_diffrn_measurement_method     '\w and \f scan'
_diffrn_detector_area_resol_mean     ?
_diffrn_reflns_number     39509
_diffrn_reflns_av_R_equivalents     0.0335
_diffrn_reflns_av_sigmaI/netI     0.0402
_diffrn_reflns_theta_min     2.11
_diffrn_reflns_theta_max     30.02
_diffrn_reflns_theta_full     25.24
_diffrn_measured_fraction_theta_max     0.989
_diffrn_measured_fraction_theta_full     1.000
_diffrn_reflns_limit_h_min     -14
_diffrn_reflns_limit_h_max     14
_diffrn_reflns_limit_k_min     -15
_diffrn_reflns_limit_k_max     15
_diffrn_reflns_limit_l_min     -23
_diffrn_reflns_limit_l_max     23
_diffrn_reflns_reduction_process     ?
_refine_special_details
;
Refinement on <i>F</i>^2^ for ALL reflections except those flagged by the user
for potential systematic errors. Weighted <i>R</i>-factors <i>wR</i> and all
goodnesses of fit <i>S</i> are based on <i>F</i>^2^, conventional
<i>R</i>-factors <i>R</i> are based on <i>F</i>, with <i>F</i> set to zero for
negative <i>F</i>^2^. The observed criterion of <i>F</i>^2^ > \s(<i>F</i>^2^)
is used only for calculating -<i>R</i>-factor-obs <i>etc</i>. and is not
relevant to the choice of reflections for refinement. <i>R</i>-factors based
on <i>F</i>^2^ are statistically about twice as large as those based on
<i>F</i>, and <i>R</i>-factors based on ALL data will be even larger.
;
_reflns_number_total     10197
_reflns_number_gt     4932
_reflns_threshold_expression     I>2\s(I)
_refine_ls_structure_factor_coef     Fsqd
_refine_ls_matrix_type     full
_refine_ls_R_factor_all     0.1325
_refine_ls_R_factor_gt     0.0620
_refine_ls_wR_factor_gt     0.1671
_refine_ls_wR_factor_ref     0.2129
_refine_ls_goodness_of_fit_ref     1.047
_refine_ls_restrained_S_all     1.048
_refine_ls_number_reflns     10197
_refine_ls_number_parameters     525
_refine_ls_number_restraints     122
_refine_ls_number_constraints     ?
_refine_ls_hydrogen_treatment     constr
_refine_ls_weighting_scheme     calc
_refine_ls_weighting_details
              'W=1/[\S^2^(FO^2^)+(0.1041P)^2^+0.0770P] where P=(FO^2^+2FC^2^)/3'
_atom_sites_solution_hydrogens     geom
_atom_sites_solution_primary     direct
_atom_sites_solution_secondary     difmap
_refine_ls_shift/su_max     0.000
_refine_ls_shift/su_mean     0.000
_refine_diff_density_max     0.376
_refine_diff_density_min     -0.181
_refine_ls_extinction_method     'none'
_refine_ls_abs_structure_details     ?
_refine_ls_abs_structure_Flack     .
loop_
    _atom_type_symbol
    _atom_type_description
    _atom_type_scat_dispersion_real
    _atom_type_scat_dispersion_imag
    _atom_type_scat_source
    C C 0.0033 0.0016 ' International Tables Vol C Tables 4.2.6.8 and 6.1.1.4'
    H H 0.0000 0.0000 ' International Tables Vol C Tables 4.2.6.8 and 6.1.1.4'
    N N 0.0061 0.0033 ' International Tables Vol C Tables 4.2.6.8 and 6.1.1.4'
    O O 0.0106 0.0060 ' International Tables Vol C Tables 4.2.6.8 and 6.1.1.4'
_computing_data_collection
;
APEX2 (Bruker, 2004)
;
_computing_cell_refinement
;
APEX2 and SAINT (Bruker, 2004)
;
_computing_data_reduction
;
SAINT and XPREP (Bruker, 2004)
;
_computing_structure_solution
;
SHELXS2013 (Sheldrick, 2008)
;
_computing_structure_refinement
;
SHELXL2014 (Sheldrick, 2008)
;
_computing_molecular_graphics
;
ORTEP-3 for Windows (Farrugia, 2012) and PLATON (Spek, 2009)
;
_computing_publication_material
;
SHELXL2014 (Sheldrick, 2008) and PLATON (Spek, 2009)
;
loop_
    _atom_site_type_symbol
    _atom_site_label
    _atom_site_fract_x
    _atom_site_fract_y
    _atom_site_fract_z
    _atom_site_U_iso_or_equiv
    _atom_site_adp_type
    _atom_site_calc_flag
    _atom_site_occupancy
    _atom_site_disorder_assembly
    _atom_site_disorder_group
    C C2 0.3176(2) 0.86074(18) 0.59986(11) 0.0600(5) Uani d 1 . .
    C C3 0.2833(2) 0.72837(19) 0.59925(11) 0.0719(6) Uani d 1 . .
    H H3 0.2900 0.6968 0.6471 0.086 Uiso calc 1 . .
    C C4 0.2389(2) 0.64194(18) 0.52814(11) 0.0655(5) Uani d 1 . .
    H H4 0.2173 0.5526 0.5288 0.079 Uiso calc 1 . .
    C C5 0.22572(17) 0.68477(15) 0.45580(10) 0.0450(4) Uani d 1 . .
    C C6 0.25966(19) 0.81819(16) 0.45774(11) 0.0566(5) Uani d 1 . .
    H H6 0.2521 0.8502 0.4102 0.068 Uiso calc 1 . .
    C C7 0.3050(2) 0.90599(17) 0.52935(11) 0.0648(5) Uani d 1 . .
    H H7 0.3268 0.9955 0.5292 0.078 Uiso calc 1 . .
    C C8 0.17944(17) 0.58949(15) 0.38024(9) 0.0443(4) Uani d 1 . .
    C C9 0.0900(2) 0.46430(17) 0.37875(11) 0.0654(6) Uani d 1 . .
    H H9 0.0564 0.4406 0.4260 0.078 Uiso calc 1 . .
    C C10 0.0495(2) 0.37390(17) 0.30937(11) 0.0649(6) Uani d 1 . .
    H H10 -0.0106 0.2907 0.3107 0.078 Uiso calc 1 . .
    C C11 0.09643(17) 0.40462(15) 0.23782(9) 0.0450(4) Uani d 1 . .
    C C12 0.1848(2) 0.52986(17) 0.23845(10) 0.0569(5) Uani d 1 . .
    H H12 0.2175 0.5535 0.1910 0.068 Uiso calc 1 . .
    C C13 0.2253(2) 0.62012(16) 0.30772(10) 0.0556(5) Uani d 1 . .
    H H13 0.2847 0.7036 0.3061 0.067 Uiso calc 1 . .
    C C14 0.05407(18) 0.31288(16) 0.15997(10) 0.0472(4) Uani d 1 . .
    C C15 -0.03208(19) 0.17588(16) 0.15803(10) 0.0519(4) Uani d 1 . .
    H H15 -0.0451 0.1432 0.2058 0.062 Uiso calc 1 . .
    C C16 -0.09053(17) 0.09935(16) 0.09013(10) 0.0478(4) Uani d 1 . .
    H H16 -0.0694 0.1342 0.0437 0.057 Uiso calc 1 . .
    C C17 -0.18565(17) -0.03537(16) 0.07925(10) 0.0457(4) Uani d 1 . .
    C C18 -0.23720(19) -0.09465(18) 0.14335(11) 0.0547(5) Uani d 1 . .
    H H18 -0.2128 -0.0471 0.1950 0.066 Uiso calc 1 . .
    C C19 -0.3238(2) -0.22256(18) 0.13200(11) 0.0592(5) Uani d 1 . .
    H H19 -0.3565 -0.2604 0.1758 0.071 Uiso calc 1 . .
    C C20 -0.36168(19) -0.29412(17) 0.05589(11) 0.0537(4) Uani d 1 . .
    H H20 -0.4188 -0.3808 0.0475 0.064 Uiso calc 1 . .
    C C21 -0.31308(17) -0.23433(16) -0.00706(10) 0.0468(4) Uani d 1 . .
    C C22 -0.22641(17) -0.10648(15) 0.00247(10) 0.0452(4) Uani d 1 . .
    H H22 -0.1960 -0.0688 -0.0418 0.054 Uiso calc 1 . .
    C C24 0.2995(2) 1.36508(16) 0.59909(10) 0.0515(4) Uani d 1 . .
    C C25 0.16002(19) 1.30893(16) 0.57121(10) 0.0525(4) Uani d 1 . .
    H H25 0.0933 1.3279 0.6012 0.063 Uiso calc 1 . .
    C C26 0.12012(18) 1.22493(15) 0.49902(10) 0.0494(4) Uani d 1 . .
    H H26 0.0264 1.1889 0.4804 0.059 Uiso calc 1 . .
    C C27 0.21752(18) 1.19291(15) 0.45338(9) 0.0450(4) Uani d 1 . .
    C C28 0.3555(2) 1.25126(17) 0.48255(11) 0.0591(5) Uani d 1 . .
    H H28 0.4227 1.2328 0.4528 0.071 Uiso calc 1 . .
    C C29 0.3969(2) 1.33651(17) 0.55475(11) 0.0614(5) Uani d 1 . .
    H H29 0.4907 1.3741 0.5730 0.074 Uiso calc 1 . .
    C C30 0.17366(18) 1.09760(15) 0.37753(9) 0.0457(4) Uani d 1 . .
    C C31 0.2555(2) 1.10493(17) 0.31492(11) 0.0616(5) Uani d 1 . .
    H H31 0.3384 1.1733 0.3197 0.074 Uiso calc 1 . .
    C C32 0.2167(2) 1.01329(17) 0.24594(11) 0.0608(5) Uani d 1 . .
    H H32 0.2732 1.0211 0.2048 0.073 Uiso calc 1 . .
    C C33 0.09445(18) 0.90955(15) 0.23713(9) 0.0470(4) Uani d 1 . .
    C C34 0.01134(18) 0.90247(16) 0.29847(9) 0.0512(4) Uani d 1 . .
    H H34 -0.0715 0.8340 0.2935 0.061 Uiso calc 1 . .
    C C35 0.04910(19) 0.99518(16) 0.36696(10) 0.0516(4) Uani d 1 . .
    H H35 -0.0097 0.9892 0.4069 0.062 Uiso calc 1 . .
    C C36 0.05532(18) 0.81439(17) 0.16040(10) 0.0489(4) Uani d 1 . .
    C C37 -0.03874(19) 0.68039(16) 0.16045(10) 0.0524(4) Uani d 1 . .
    H H37 -0.0619 0.6536 0.2089 0.063 Uiso calc 1 . .
    C C38 -0.09019(17) 0.59839(16) 0.09282(10) 0.0480(4) Uani d 1 . .
    H H38 -0.0623 0.6286 0.0460 0.058 Uiso calc 1 . .
    C C39 -0.18650(17) 0.46484(15) 0.08366(10) 0.0452(4) Uani d 1 . .
    C C40 -0.23020(17) 0.39373(15) 0.00693(10) 0.0450(4) Uani d 1 . .
    H H40 -0.2002 0.4310 -0.0375 0.054 Uiso calc 1 . .
    C C41 -0.31891(17) 0.26675(15) -0.00239(10) 0.0453(4) Uani d 1 . .
    C C42 -0.36545(18) 0.20710(16) 0.06113(11) 0.0523(4) Uani d 1 . .
    H H42 -0.4239 0.1210 0.0531 0.063 Uiso calc 1 . .
    C C43 -0.3234(2) 0.27813(18) 0.13724(11) 0.0568(5) Uani d 1 . .
    H H43 -0.3546 0.2402 0.1812 0.068 Uiso calc 1 . .
    C C44 -0.23521(19) 0.40527(18) 0.14850(11) 0.0534(4) Uani d 1 . .
    H H44 -0.2078 0.4521 0.2002 0.064 Uiso calc 1 . .
    O O2 0.08909(14) 0.35270(12) 0.09847(7) 0.0604(4) Uani d 1 . .
    O O3 -0.33389(15) -0.25019(13) -0.14475(8) 0.0693(4) Uani d 1 . .
    O O4 -0.41772(16) -0.42643(12) -0.09601(8) 0.0764(4) Uani d 1 . .
    O O6 0.10085(14) 0.84828(12) 0.09975(7) 0.0635(4) Uani d 1 . .
    O O7 -0.34408(15) 0.25180(12) -0.14019(8) 0.0673(4) Uani d 1 . .
    O O8 -0.42610(15) 0.07543(11) -0.09182(8) 0.0741(4) Uani d 1 . .
    N N1 -0.35712(15) -0.30845(14) -0.08820(9) 0.0552(4) Uani d 1 . .
    N N2 -0.36572(15) 0.19309(14) -0.08378(9) 0.0537(4) Uani d 1 . .
    O O1A 0.3604(2) 0.9371(2) 0.67405(11) 0.0888(6) Uani d 0.979(4) A 1
    C C1A 0.4232(3) 1.0708(3) 0.67750(17) 0.1099(12) Uani d 0.979(4) A 1
    H H1A 0.4480 1.1125 0.7324 0.165 Uiso calc 0.979(4) A 1
    H H1B 0.5050 1.0855 0.6504 0.165 Uiso calc 0.979(4) A 1
    H H1C 0.3598 1.1069 0.6520 0.165 Uiso calc 0.979(4) A 1
    O O1B 0.376(8) 0.980(4) 0.651(4) 0.057(9) Uani d 0.021(4) A 2
    C C1B 0.473(8) 1.097(5) 0.630(5) 0.039(14) Uani d 0.021(4) A 2
    H H1D 0.4976 1.1656 0.6756 0.058 Uiso calc 0.021(4) A 2
    H H1E 0.5549 1.0778 0.6150 0.058 Uiso calc 0.021(4) A 2
    H H1F 0.4308 1.1236 0.5862 0.058 Uiso calc 0.021(4) A 2
    O O5A 0.3198(16) 1.4345(17) 0.6756(8) 0.065(2) Uani d 0.55(4) B 3
    C C23A 0.4604(13) 1.4924(18) 0.7090(8) 0.075(3) Uani d 0.55(4) B 3
    H H23A 0.4644 1.5384 0.7620 0.113 Uiso calc 0.55(4) B 3
    H H23B 0.5031 1.4253 0.7113 0.113 Uiso calc 0.55(4) B 3
    H H23C 0.5089 1.5526 0.6762 0.113 Uiso calc 0.55(4) B 3
    O O5B 0.337(2) 1.4596(18) 0.6671(10) 0.063(3) Uani d 0.45(4) B 4
    C C23B 0.4823(18) 1.5283(19) 0.6918(13) 0.096(4) Uani d 0.45(4) B 4
    H H23D 0.4920 1.5904 0.7396 0.144 Uiso calc 0.45(4) B 4
    H H23E 0.5290 1.4667 0.7021 0.144 Uiso calc 0.45(4) B 4
    H H23F 0.5224 1.5735 0.6500 0.144 Uiso calc 0.45(4) B 4
loop_
    _atom_site_aniso_label
    _atom_site_aniso_U_11
    _atom_site_aniso_U_22
    _atom_site_aniso_U_33
    _atom_site_aniso_U_12
    _atom_site_aniso_U_13
    _atom_site_aniso_U_23
    C2 0.0602(12) 0.0590(11) 0.0466(11) 0.0059(9) 0.0057(9) -0.0083(9)
    C3 0.0922(17) 0.0686(13) 0.0458(11) 0.0138(11) 0.0041(10) 0.0082(9)
    C4 0.0888(15) 0.0490(10) 0.0516(11) 0.0129(10) 0.0025(10) 0.0069(9)
    C5 0.0424(10) 0.0440(8) 0.0437(9) 0.0089(7) 0.0033(7) 0.0033(7)
    C6 0.0646(12) 0.0471(9) 0.0538(11) 0.0131(8) 0.0042(9) 0.0061(8)
    C7 0.0739(14) 0.0453(10) 0.0647(13) 0.0090(9) 0.0078(10) -0.0028(9)
    C8 0.0453(10) 0.0405(8) 0.0426(9) 0.0090(7) 0.0017(7) 0.0034(7)
    C9 0.0886(15) 0.0483(10) 0.0434(10) -0.0017(10) 0.0161(10) 0.0041(8)
    C10 0.0847(15) 0.0411(9) 0.0514(11) -0.0042(9) 0.0132(10) 0.0013(8)
    C11 0.0460(10) 0.0441(9) 0.0410(9) 0.0112(7) 0.0007(7) 0.0028(7)
    C12 0.0649(12) 0.0543(10) 0.0405(10) 0.0031(9) 0.0061(8) 0.0079(8)
    C13 0.0619(12) 0.0430(9) 0.0472(10) -0.0042(8) 0.0048(9) 0.0063(8)
    C14 0.0450(10) 0.0507(9) 0.0413(9) 0.0127(8) 0.0006(8) -0.0004(7)
    C15 0.0590(11) 0.0481(9) 0.0425(10) 0.0122(8) -0.0001(8) 0.0009(8)
    C16 0.0445(10) 0.0491(9) 0.0450(10) 0.0115(8) 0.0032(8) 0.0009(7)
    C17 0.0401(9) 0.0484(9) 0.0455(9) 0.0144(7) 0.0005(7) -0.0012(7)
    C18 0.0552(11) 0.0582(11) 0.0462(10) 0.0155(9) 0.0027(8) 0.0011(8)
    C19 0.0619(12) 0.0617(11) 0.0525(11) 0.0160(9) 0.0098(9) 0.0108(9)
    C20 0.0476(11) 0.0494(9) 0.0619(12) 0.0120(8) 0.0067(9) 0.0097(9)
    C21 0.0412(9) 0.0460(9) 0.0482(10) 0.0131(7) -0.0018(8) -0.0034(8)
    C22 0.0414(9) 0.0465(9) 0.0439(9) 0.0110(7) 0.0035(7) 0.0022(7)
    C24 0.0605(12) 0.0462(9) 0.0424(10) 0.0145(8) 0.0001(8) -0.0023(7)
    C25 0.0587(12) 0.0510(9) 0.0467(10) 0.0149(8) 0.0119(8) 0.0075(8)
    C26 0.0503(11) 0.0447(9) 0.0479(10) 0.0076(8) 0.0074(8) 0.0066(7)
    C27 0.0495(10) 0.0382(8) 0.0406(9) 0.0047(7) 0.0065(8) 0.0041(7)
    C28 0.0541(12) 0.0586(11) 0.0554(11) 0.0106(9) 0.0095(9) -0.0066(9)
    C29 0.0522(12) 0.0602(11) 0.0597(12) 0.0094(9) -0.0018(9) -0.0076(9)
    C30 0.0526(10) 0.0388(8) 0.0398(9) 0.0081(7) 0.0037(8) 0.0018(7)
    C31 0.0618(12) 0.0499(10) 0.0529(11) -0.0076(9) 0.0165(9) -0.0052(8)
    C32 0.0665(13) 0.0577(11) 0.0462(10) 0.0032(9) 0.0187(9) 0.0003(8)
    C33 0.0527(11) 0.0421(8) 0.0390(9) 0.0079(7) 0.0005(8) 0.0014(7)
    C34 0.0499(11) 0.0478(9) 0.0428(10) -0.0003(8) 0.0026(8) 0.0015(8)
    C35 0.0534(11) 0.0523(10) 0.0391(9) 0.0030(8) 0.0088(8) 0.0037(7)
    C36 0.0487(10) 0.0525(10) 0.0405(9) 0.0132(8) -0.0005(8) -0.0005(8)
    C37 0.0597(12) 0.0472(9) 0.0435(10) 0.0115(8) 0.0011(8) -0.0003(8)
    C38 0.0455(10) 0.0501(9) 0.0442(9) 0.0132(8) 0.0029(8) -0.0004(7)
    C39 0.0428(9) 0.0451(9) 0.0446(9) 0.0133(7) 0.0027(7) 0.0000(7)
    C40 0.0431(9) 0.0438(8) 0.0448(9) 0.0105(7) 0.0050(7) 0.0033(7)
    C41 0.0412(9) 0.0439(9) 0.0466(10) 0.0107(7) 0.0042(7) -0.0001(7)
    C42 0.0465(10) 0.0464(9) 0.0628(12) 0.0114(8) 0.0103(8) 0.0100(8)
    C43 0.0586(12) 0.0617(11) 0.0504(11) 0.0160(9) 0.0139(9) 0.0142(9)
    C44 0.0534(11) 0.0595(11) 0.0435(10) 0.0166(9) 0.0033(8) -0.0003(8)
    O2 0.0658(9) 0.0619(8) 0.0424(7) 0.0077(6) 0.0045(6) 0.0012(6)
    O3 0.0807(10) 0.0611(8) 0.0508(8) 0.0052(7) -0.0031(7) 0.0031(7)
    O4 0.0864(11) 0.0473(7) 0.0706(9) -0.0072(7) 0.0025(8) -0.0053(6)
    O6 0.0678(9) 0.0671(8) 0.0428(7) 0.0063(7) 0.0086(6) -0.0002(6)
    O7 0.0798(10) 0.0566(7) 0.0487(8) 0.0003(7) -0.0002(7) 0.0041(6)
    O8 0.0830(10) 0.0426(7) 0.0729(9) -0.0092(7) 0.0131(8) -0.0048(6)
    N1 0.0491(9) 0.0503(8) 0.0559(10) 0.0060(7) 0.0001(7) -0.0001(7)
    N2 0.0496(9) 0.0458(8) 0.0554(9) 0.0038(7) 0.0061(7) -0.0002(7)
    O1A 0.1069(14) 0.0754(11) 0.0545(10) -0.0017(10) 0.0064(9) -0.0168(9)
    C1A 0.119(2) 0.0868(18) 0.0797(19) -0.0156(16) 0.0249(17) -0.0304(15)
    O1B 0.066(11) 0.049(11) 0.052(12) 0.015(8) 0.008(9) -0.003(8)
    C1B 0.053(19) 0.020(17) 0.034(19) 0.003(14) 0.002(15) -0.007(14)
    O5A 0.072(4) 0.064(5) 0.044(3) 0.012(3) 0.001(2) -0.013(3)
    C23A 0.062(4) 0.093(6) 0.052(4) 0.013(4) -0.001(3) -0.018(4)
    O5B 0.068(4) 0.059(5) 0.049(4) 0.009(3) 0.002(3) -0.010(3)
    C23B 0.101(7) 0.081(6) 0.067(6) -0.012(5) -0.007(5) -0.021(5)
_geom_special_details
;
All e.s.d.'s (except the e.s.d. in the dihedral angle between two l.s. planes)
are estimated using the full covariance matrix. The cell e.s.d.'s are taken
into account individually in the estimation of e.s.d.'s in distances, angles
and torsion angles; correlations between e.s.d.'s in cell parameters are only
used when they are defined by crystal symmetry. An approximate (isotropic)
treatment of cell e.s.d.'s is used for estimating e.s.d.'s involving l.s.
planes.
;
loop_
    _geom_bond_atom_site_label_1
    _geom_bond_atom_site_label_2
    _geom_bond_site_symmetry_2
    _geom_bond_distance
    _geom_bond_publ_flag
    C2 C7 . 1.368(3) ?
    C2 C3 . 1.372(3) ?
    C2 O1A . 1.373(2) ?
    C2 O1B . 1.39(2) ?
    C3 C4 . 1.379(2) ?
    C3 H3 . 0.9300 ?
    C4 C5 . 1.384(2) ?
    C4 H4 . 0.9300 ?
    C5 C6 . 1.380(2) ?
    C5 C8 . 1.482(2) ?
    C6 C7 . 1.393(2) ?
    C6 H6 . 0.9300 ?
    C7 H7 . 0.9300 ?
    C8 C9 . 1.384(2) ?
    C8 C13 . 1.392(2) ?
    C9 C10 . 1.376(2) ?
    C9 H9 . 0.9300 ?
    C10 C11 . 1.380(2) ?
    C10 H10 . 0.9300 ?
    C11 C12 . 1.383(2) ?
    C11 C14 . 1.492(2) ?
    C12 C13 . 1.374(2) ?
    C12 H12 . 0.9300 ?
    C13 H13 . 0.9300 ?
    C14 O2 . 1.2176(19) ?
    C14 C15 . 1.476(2) ?
    C15 C16 . 1.311(2) ?
    C15 H15 . 0.9300 ?
    C16 C17 . 1.469(2) ?
    C16 H16 . 0.9300 ?
    C17 C22 . 1.387(2) ?
    C17 C18 . 1.391(2) ?
    C18 C19 . 1.381(2) ?
    C18 H18 . 0.9300 ?
    C19 C20 . 1.378(2) ?
    C19 H19 . 0.9300 ?
    C20 C21 . 1.369(2) ?
    C20 H20 . 0.9300 ?
    C21 C22 . 1.382(2) ?
    C21 N1 . 1.463(2) ?
    C22 H22 . 0.9300 ?
    C24 C29 . 1.367(3) ?
    C24 O5A . 1.377(11) ?
    C24 O5B . 1.382(13) ?
    C24 C25 . 1.386(3) ?
    C25 C26 . 1.379(2) ?
    C25 H25 . 0.9300 ?
    C26 C27 . 1.394(2) ?
    C26 H26 . 0.9300 ?
    C27 C28 . 1.380(2) ?
    C27 C30 . 1.485(2) ?
    C28 C29 . 1.386(2) ?
    C28 H28 . 0.9300 ?
    C29 H29 . 0.9300 ?
    C30 C31 . 1.389(2) ?
    C30 C35 . 1.392(2) ?
    C31 C32 . 1.378(2) ?
    C31 H31 . 0.9300 ?
    C32 C33 . 1.386(2) ?
    C32 H32 . 0.9300 ?
    C33 C34 . 1.380(2) ?
    C33 C36 . 1.495(2) ?
    C34 C35 . 1.377(2) ?
    C34 H34 . 0.9300 ?
    C35 H35 . 0.9300 ?
    C36 O6 . 1.213(2) ?
    C36 C37 . 1.480(2) ?
    C37 C38 . 1.320(2) ?
    C37 H37 . 0.9300 ?
    C38 C39 . 1.465(2) ?
    C38 H38 . 0.9300 ?
    C39 C40 . 1.389(2) ?
    C39 C44 . 1.396(2) ?
    C40 C41 . 1.382(2) ?
    C40 H40 . 0.9300 ?
    C41 C42 . 1.371(2) ?
    C41 N2 . 1.467(2) ?
    C42 C43 . 1.378(2) ?
    C42 H42 . 0.9300 ?
    C43 C44 . 1.380(2) ?
    C43 H43 . 0.9300 ?
    C44 H44 . 0.9300 ?
    O3 N1 . 1.2181(18) ?
    O4 N1 . 1.2266(18) ?
    O7 N2 . 1.2176(18) ?
    O8 N2 . 1.2230(17) ?
    O1A C1A . 1.390(3) ?
    C1A H1A . 0.9600 ?
    C1A H1B . 0.9600 ?
    C1A H1C . 0.9600 ?
    O1B C1B . 1.45(2) ?
    C1B H1D . 0.9600 ?
    C1B H1E . 0.9600 ?
    C1B H1F . 0.9600 ?
    O5A C23A . 1.421(12) ?
    C23A H23A . 0.9600 ?
    C23A H23B . 0.9600 ?
    C23A H23C . 0.9600 ?
    O5B C23B . 1.442(14) ?
    C23B H23D . 0.9600 ?
    C23B H23E . 0.9600 ?
    C23B H23F . 0.9600 ?
loop_
    _geom_angle_atom_site_label_1
    _geom_angle_atom_site_label_2
    _geom_angle_atom_site_label_3
    _geom_angle_site_symmetry_1
    _geom_angle_site_symmetry_3
    _geom_angle
    _geom_angle_publ_flag
    C7 C2 C3 . . 119.30(17) ?
    C7 C2 O1A . . 125.5(2) ?
    C3 C2 O1A . . 115.2(2) ?
    C7 C2 O1B . . 99(3) ?
    C3 C2 O1B . . 142(3) ?
    C2 C3 C4 . . 120.37(18) ?
    C2 C3 H3 . . 119.8 ?
    C4 C3 H3 . . 119.8 ?
    C3 C4 C5 . . 121.66(17) ?
    C3 C4 H4 . . 119.2 ?
    C5 C4 H4 . . 119.2 ?
    C6 C5 C4 . . 117.10(15) ?
    C6 C5 C8 . . 122.52(15) ?
    C4 C5 C8 . . 120.37(15) ?
    C5 C6 C7 . . 121.50(17) ?
    C5 C6 H6 . . 119.2 ?
    C7 C6 H6 . . 119.2 ?
    C2 C7 C6 . . 120.06(17) ?
    C2 C7 H7 . . 120.0 ?
    C6 C7 H7 . . 120.0 ?
    C9 C8 C13 . . 116.64(14) ?
    C9 C8 C5 . . 121.39(15) ?
    C13 C8 C5 . . 121.96(14) ?
    C10 C9 C8 . . 121.87(16) ?
    C10 C9 H9 . . 119.1 ?
    C8 C9 H9 . . 119.1 ?
    C9 C10 C11 . . 121.15(15) ?
    C9 C10 H10 . . 119.4 ?
    C11 C10 H10 . . 119.4 ?
    C10 C11 C12 . . 117.47(15) ?
    C10 C11 C14 . . 124.09(15) ?
    C12 C11 C14 . . 118.41(15) ?
    C13 C12 C11 . . 121.38(16) ?
    C13 C12 H12 . . 119.3 ?
    C11 C12 H12 . . 119.3 ?
    C12 C13 C8 . . 121.48(15) ?
    C12 C13 H13 . . 119.3 ?
    C8 C13 H13 . . 119.3 ?
    O2 C14 C15 . . 120.71(15) ?
    O2 C14 C11 . . 119.49(15) ?
    C15 C14 C11 . . 119.79(15) ?
    C16 C15 C14 . . 121.14(16) ?
    C16 C15 H15 . . 119.4 ?
    C14 C15 H15 . . 119.4 ?
    C15 C16 C17 . . 127.19(16) ?
    C15 C16 H16 . . 116.4 ?
    C17 C16 H16 . . 116.4 ?
    C22 C17 C18 . . 118.48(15) ?
    C22 C17 C16 . . 119.16(15) ?
    C18 C17 C16 . . 122.36(15) ?
    C19 C18 C17 . . 121.45(16) ?
    C19 C18 H18 . . 119.3 ?
    C17 C18 H18 . . 119.3 ?
    C20 C19 C18 . . 120.03(17) ?
    C20 C19 H19 . . 120.0 ?
    C18 C19 H19 . . 120.0 ?
    C21 C20 C19 . . 118.24(16) ?
    C21 C20 H20 . . 120.9 ?
    C19 C20 H20 . . 120.9 ?
    C20 C21 C22 . . 122.99(15) ?
    C20 C21 N1 . . 118.41(15) ?
    C22 C21 N1 . . 118.59(15) ?
    C21 C22 C17 . . 118.78(15) ?
    C21 C22 H22 . . 120.6 ?
    C17 C22 H22 . . 120.6 ?
    C29 C24 O5A . . 127.8(7) ?
    C29 C24 O5B . . 121.2(9) ?
    C29 C24 C25 . . 119.69(15) ?
    O5A C24 C25 . . 112.2(7) ?
    O5B C24 C25 . . 118.8(9) ?
    C26 C25 C24 . . 120.02(17) ?
    C26 C25 H25 . . 120.0 ?
    C24 C25 H25 . . 120.0 ?
    C25 C26 C27 . . 121.29(17) ?
    C25 C26 H26 . . 119.4 ?
    C27 C26 H26 . . 119.4 ?
    C28 C27 C26 . . 117.20(15) ?
    C28 C27 C30 . . 121.75(16) ?
    C26 C27 C30 . . 121.04(15) ?
    C27 C28 C29 . . 122.06(17) ?
    C27 C28 H28 . . 119.0 ?
    C29 C28 H28 . . 119.0 ?
    C24 C29 C28 . . 119.73(17) ?
    C24 C29 H29 . . 120.1 ?
    C28 C29 H29 . . 120.1 ?
    C31 C30 C35 . . 117.16(14) ?
    C31 C30 C27 . . 121.80(15) ?
    C35 C30 C27 . . 121.03(15) ?
    C32 C31 C30 . . 121.49(16) ?
    C32 C31 H31 . . 119.3 ?
    C30 C31 H31 . . 119.3 ?
    C31 C32 C33 . . 120.80(16) ?
    C31 C32 H32 . . 119.6 ?
    C33 C32 H32 . . 119.6 ?
    C34 C33 C32 . . 118.16(15) ?
    C34 C33 C36 . . 123.01(15) ?
    C32 C33 C36 . . 118.76(15) ?
    C35 C34 C33 . . 121.06(15) ?
    C35 C34 H34 . . 119.5 ?
    C33 C34 H34 . . 119.5 ?
    C34 C35 C30 . . 121.29(16) ?
    C34 C35 H35 . . 119.4 ?
    C30 C35 H35 . . 119.4 ?
    O6 C36 C37 . . 121.55(15) ?
    O6 C36 C33 . . 119.61(15) ?
    C37 C36 C33 . . 118.84(15) ?
    C38 C37 C36 . . 120.99(16) ?
    C38 C37 H37 . . 119.5 ?
    C36 C37 H37 . . 119.5 ?
    C37 C38 C39 . . 126.95(16) ?
    C37 C38 H38 . . 116.5 ?
    C39 C38 H38 . . 116.5 ?
    C40 C39 C44 . . 118.48(15) ?
    C40 C39 C38 . . 118.47(15) ?
    C44 C39 C38 . . 123.05(15) ?
    C41 C40 C39 . . 119.00(15) ?
    C41 C40 H40 . . 120.5 ?
    C39 C40 H40 . . 120.5 ?
    C42 C41 C40 . . 122.76(15) ?
    C42 C41 N2 . . 118.71(14) ?
    C40 C41 N2 . . 118.52(15) ?
    C41 C42 C43 . . 118.25(16) ?
    C41 C42 H42 . . 120.9 ?
    C43 C42 H42 . . 120.9 ?
    C42 C43 C44 . . 120.35(16) ?
    C42 C43 H43 . . 119.8 ?
    C44 C43 H43 . . 119.8 ?
    C43 C44 C39 . . 121.14(16) ?
    C43 C44 H44 . . 119.4 ?
    C39 C44 H44 . . 119.4 ?
    O3 N1 O4 . . 123.03(15) ?
    O3 N1 C21 . . 118.70(14) ?
    O4 N1 C21 . . 118.26(16) ?
    O7 N2 O8 . . 122.92(15) ?
    O7 N2 C41 . . 118.70(13) ?
    O8 N2 C41 . . 118.38(15) ?
    C2 O1A C1A . . 117.9(2) ?
    O1A C1A H1A . . 109.5 ?
    O1A C1A H1B . . 109.5 ?
    H1A C1A H1B . . 109.5 ?
    O1A C1A H1C . . 109.5 ?
    H1A C1A H1C . . 109.5 ?
    H1B C1A H1C . . 109.5 ?
    C2 O1B C1B . . 126(4) ?
    O1B C1B H1D . . 109.5 ?
    O1B C1B H1E . . 109.5 ?
    H1D C1B H1E . . 109.5 ?
    O1B C1B H1F . . 109.5 ?
    H1D C1B H1F . . 109.5 ?
    H1E C1B H1F . . 109.5 ?
    C24 O5A C23A . . 115.4(11) ?
    O5A C23A H23A . . 109.5 ?
    O5A C23A H23B . . 109.5 ?
    H23A C23A H23B . . 109.5 ?
    O5A C23A H23C . . 109.5 ?
    H23A C23A H23C . . 109.5 ?
    H23B C23A H23C . . 109.5 ?
    C24 O5B C23B . . 119.2(14) ?
    O5B C23B H23D . . 109.5 ?
    O5B C23B H23E . . 109.5 ?
    H23D C23B H23E . . 109.5 ?
    O5B C23B H23F . . 109.5 ?
    H23D C23B H23F . . 109.5 ?
    H23E C23B H23F . . 109.5 ?
loop_
    _geom_torsion_atom_site_label_1
    _geom_torsion_atom_site_label_2
    _geom_torsion_atom_site_label_3
    _geom_torsion_atom_site_label_4
    _geom_torsion_site_symmetry_1
    _geom_torsion_site_symmetry_2
    _geom_torsion_site_symmetry_3
    _geom_torsion_site_symmetry_4
    _geom_torsion
    _geom_torsion_publ_flag
    C7 C2 C3 C4 . . . . 1.1(3) ?
    O1A C2 C3 C4 . . . . -179.9(2) ?
    O1B C2 C3 C4 . . . . -172(5) ?
    C2 C3 C4 C5 . . . . -0.9(3) ?
    C3 C4 C5 C6 . . . . 0.3(3) ?
    C3 C4 C5 C8 . . . . 179.23(18) ?
    C4 C5 C6 C7 . . . . -0.1(3) ?
    C8 C5 C6 C7 . . . . -178.97(17) ?
    C3 C2 C7 C6 . . . . -0.9(3) ?
    O1A C2 C7 C6 . . . . -179.72(19) ?
    O1B C2 C7 C6 . . . . 175(3) ?
    C5 C6 C7 C2 . . . . 0.4(3) ?
    C6 C5 C8 C9 . . . . -150.4(2) ?
    C4 C5 C8 C9 . . . . 30.8(3) ?
    C6 C5 C8 C13 . . . . 30.8(3) ?
    C4 C5 C8 C13 . . . . -148.06(19) ?
    C13 C8 C9 C10 . . . . 0.7(3) ?
    C5 C8 C9 C10 . . . . -178.14(19) ?
    C8 C9 C10 C11 . . . . -0.1(3) ?
    C9 C10 C11 C12 . . . . -0.5(3) ?
    C9 C10 C11 C14 . . . . -178.34(19) ?
    C10 C11 C12 C13 . . . . 0.5(3) ?
    C14 C11 C12 C13 . . . . 178.48(17) ?
    C11 C12 C13 C8 . . . . 0.1(3) ?
    C9 C8 C13 C12 . . . . -0.7(3) ?
    C5 C8 C13 C12 . . . . 178.14(18) ?
    C10 C11 C14 O2 . . . . 172.29(19) ?
    C12 C11 C14 O2 . . . . -5.6(3) ?
    C10 C11 C14 C15 . . . . -6.4(3) ?
    C12 C11 C14 C15 . . . . 175.72(17) ?
    O2 C14 C15 C16 . . . . -10.5(3) ?
    C11 C14 C15 C16 . . . . 168.21(16) ?
    C14 C15 C16 C17 . . . . -175.69(17) ?
    C15 C16 C17 C22 . . . . -173.41(17) ?
    C15 C16 C17 C18 . . . . 6.8(3) ?
    C22 C17 C18 C19 . . . . 1.9(3) ?
    C16 C17 C18 C19 . . . . -178.35(18) ?
    C17 C18 C19 C20 . . . . -0.4(3) ?
    C18 C19 C20 C21 . . . . -1.0(3) ?
    C19 C20 C21 C22 . . . . 1.0(3) ?
    C19 C20 C21 N1 . . . . -177.82(16) ?
    C20 C21 C22 C17 . . . . 0.5(3) ?
    N1 C21 C22 C17 . . . . 179.29(14) ?
    C18 C17 C22 C21 . . . . -1.9(3) ?
    C16 C17 C22 C21 . . . . 178.34(16) ?
    C29 C24 C25 C26 . . . . -0.1(3) ?
    O5A C24 C25 C26 . . . . -173.4(9) ?
    O5B C24 C25 C26 . . . . 173.0(11) ?
    C24 C25 C26 C27 . . . . 1.1(3) ?
    C25 C26 C27 C28 . . . . -1.5(2) ?
    C25 C26 C27 C30 . . . . 177.12(15) ?
    C26 C27 C28 C29 . . . . 1.1(3) ?
    C30 C27 C28 C29 . . . . -177.54(17) ?
    O5A C24 C29 C28 . . . . 171.8(11) ?
    O5B C24 C29 C28 . . . . -173.3(11) ?
    C25 C24 C29 C28 . . . . -0.3(3) ?
    C27 C28 C29 C24 . . . . -0.2(3) ?
    C28 C27 C30 C31 . . . . -30.7(3) ?
    C26 C27 C30 C31 . . . . 150.72(18) ?
    C28 C27 C30 C35 . . . . 148.07(18) ?
    C26 C27 C30 C35 . . . . -30.5(3) ?
    C35 C30 C31 C32 . . . . -1.3(3) ?
    C27 C30 C31 C32 . . . . 177.48(18) ?
    C30 C31 C32 C33 . . . . -0.6(3) ?
    C31 C32 C33 C34 . . . . 1.5(3) ?
    C31 C32 C33 C36 . . . . 178.64(18) ?
    C32 C33 C34 C35 . . . . -0.6(3) ?
    C36 C33 C34 C35 . . . . -177.52(17) ?
    C33 C34 C35 C30 . . . . -1.4(3) ?
    C31 C30 C35 C34 . . . . 2.3(3) ?
    C27 C30 C35 C34 . . . . -176.50(16) ?
    C34 C33 C36 O6 . . . . 153.00(19) ?
    C32 C33 C36 O6 . . . . -23.9(3) ?
    C34 C33 C36 C37 . . . . -26.9(3) ?
    C32 C33 C36 C37 . . . . 156.11(18) ?
    O6 C36 C37 C38 . . . . -8.6(3) ?
    C33 C36 C37 C38 . . . . 171.31(16) ?
    C36 C37 C38 C39 . . . . -178.41(17) ?
    C37 C38 C39 C40 . . . . 179.41(17) ?
    C37 C38 C39 C44 . . . . -1.3(3) ?
    C44 C39 C40 C41 . . . . -0.6(3) ?
    C38 C39 C40 C41 . . . . 178.74(16) ?
    C39 C40 C41 C42 . . . . -0.4(3) ?
    C39 C40 C41 N2 . . . . 179.28(14) ?
    C40 C41 C42 C43 . . . . 1.1(3) ?
    N2 C41 C42 C43 . . . . -178.55(15) ?
    C41 C42 C43 C44 . . . . -0.9(3) ?
    C42 C43 C44 C39 . . . . -0.1(3) ?
    C40 C39 C44 C43 . . . . 0.8(3) ?
    C38 C39 C44 C43 . . . . -178.47(18) ?
    C20 C21 N1 O3 . . . . 167.83(17) ?
    C22 C21 N1 O3 . . . . -11.0(2) ?
    C20 C21 N1 O4 . . . . -11.1(2) ?
    C22 C21 N1 O4 . . . . 170.05(16) ?
    C42 C41 N2 O7 . . . . 167.76(17) ?
    C40 C41 N2 O7 . . . . -11.9(2) ?
    C42 C41 N2 O8 . . . . -11.5(2) ?
    C40 C41 N2 O8 . . . . 168.82(16) ?
    C7 C2 O1A C1A . . . . -14.0(4) ?
    C3 C2 O1A C1A . . . . 167.1(2) ?
    O1B C2 O1A C1A . . . . -2(8) ?
    C7 C2 O1B C1B . . . . -35(9) ?
    C3 C2 O1B C1B . . . . 139(6) ?
    O1A C2 O1B C1B . . . . 155(15) ?
    C29 C24 O5A C23A . . . . 6.0(16) ?
    O5B C24 O5A C23A . . . . -60(6) ?
    C25 C24 O5A C23A . . . . 178.6(9) ?
    C29 C24 O5B C23B . . . . -0.5(19) ?
    O5A C24 O5B C23B . . . . 122(7) ?
    C25 C24 O5B C23B . . . . -173.6(11) ?
loop_
    _geom_hbond_atom_site_label_D
    _geom_hbond_atom_site_label_H
    _geom_hbond_atom_site_label_A
    _geom_hbond_site_symmetry_A
    _geom_hbond_distance_DH
    _geom_hbond_distance_HA
    _geom_hbond_distance_DA
    _geom_hbond_angle_DHA
    C12 H12 O7 2_565 0.93 2.42 3.185(2) 139
    C16 H16 O6 2_565 0.93 2.48 3.349(2) 156
    C20 H20 O4 2_445 0.93 2.52 3.370(2) 151
    C23A H23A O4 1_676 0.96 2.55 3.356(14) 142
    C38 H38 O2 2_565 0.93 2.49 3.361(2) 156
    C42 H42 O8 2_455 0.93 2.42 3.291(2) 156
_shelx_res_file
;
TITL mbnc in P-1 z=4 C22H17N1O4
CELL  0.71073  10.1924  10.8732  16.9675   97.926   93.711  107.729
ZERR     4.00   0.0003   0.0003   0.0006    0.002    0.002    0.002
LATT   1
SFAC  C    H    O    N
UNIT  88   68   16   4
MERG   2
DFIX  1.4 0.02 C2 O1A C2 O1B C24 O5A C24 O5B
DFIX  1.45 0.02 O1A C1A O1B C1B O5A C23A O5B C23B
SIMU  0.02 0.04 O1A > C23B
ISOR  0.01 0.02 O1A > C23B
EQIV $1 -x-1, -y-1, -z
HTAB C20 O4_$1
EQIV $2 -x, -y+1, -z
HTAB C22 O6_$2
EQIV $3 -x-1, -y, -z
HTAB C42 O8_$3
EQIV $4 x+1, y+2, z+1
HTAB C23A O4_$4
HTAB C23B O3_$4
FMAP   2
PLAN   20
SIZE     0.300   0.350   0.350
ACTA
BOND   $H
HTAB
CONF
MPLA  6 C17 C18 C19 C20 C21 C22 C16 N1
MPLA  6 C2 C3 C4 C5 C6 C7 C8 O1A O1B
MPLA  6 C8 C9 C10 C11 C12 C13 C14 C5
MPLA  6 C17 C18 C19 C20 C21 C22 C16 N1
MPLA  6 C39 C40 C41 C42 C43 C44 C38 N2
MPLA  6 C24 C25 C26 C27 C28 C29 C30 O5A O5B
MPLA  6 C30 C31 C32 C33 C34 C35 C36 C27
MPLA  6 C39 C40 C41 C42 C43 C44 C38 N2
L.S.  8
TEMP    20.00
WGHT    0.104100    0.077000
FVAR       0.34922   0.97900   0.54647
C2    1    0.317551    0.860739    0.599862    11.00000    0.06021    0.05901 =
         0.04663   -0.00830    0.00568    0.00586
C3    1    0.283275    0.728366    0.599246    11.00000    0.09218    0.06862 =
         0.04583    0.00820    0.00410    0.01377
AFIX  43
H3    2    0.290005    0.696769    0.647059    11.00000   -1.20000
AFIX   0
C4    1    0.238915    0.641940    0.528143    11.00000    0.08875    0.04898 =
         0.05156    0.00686    0.00250    0.01291
AFIX  43
H4    2    0.217318    0.552621    0.528802    11.00000   -1.20000
AFIX   0
C5    1    0.225716    0.684773    0.455804    11.00000    0.04242    0.04402 =
         0.04374    0.00330    0.00328    0.00893
C6    1    0.259657    0.818190    0.457742    11.00000    0.06460    0.04711 =
         0.05379    0.00614    0.00417    0.01312
AFIX  43
H6    2    0.252077    0.850192    0.410151    11.00000   -1.20000
AFIX   0
C7    1    0.305000    0.905989    0.529348    11.00000    0.07391    0.04530 =
         0.06472   -0.00282    0.00779    0.00899
AFIX  43
H7    2    0.326762    0.995462    0.529216    11.00000   -1.20000
AFIX   0
C8    1    0.179441    0.589487    0.380245    11.00000    0.04533    0.04054 =
         0.04256    0.00344    0.00169    0.00904
C9    1    0.090010    0.464304    0.378755    11.00000    0.08863    0.04832 =
         0.04337    0.00407    0.01613   -0.00173
AFIX  43
H9    2    0.056366    0.440625    0.425989    11.00000   -1.20000
AFIX   0
C10   1    0.049476    0.373901    0.309368    11.00000    0.08465    0.04113 =
         0.05138    0.00134    0.01325   -0.00417
AFIX  43
H10   2   -0.010612    0.290650    0.310719    11.00000   -1.20000
AFIX   0
C11   1    0.096431    0.404615    0.237819    11.00000    0.04601    0.04407 =
         0.04104    0.00278    0.00073    0.01124
C12   1    0.184802    0.529864    0.238452    11.00000    0.06495    0.05433 =
         0.04054    0.00790    0.00611    0.00313
AFIX  43
H12   2    0.217487    0.553457    0.190993    11.00000   -1.20000
AFIX   0
C13   1    0.225286    0.620116    0.307716    11.00000    0.06185    0.04302 =
         0.04715    0.00625    0.00484   -0.00424
AFIX  43
H13   2    0.284669    0.703564    0.306100    11.00000   -1.20000
AFIX   0
C14   1    0.054066    0.312879    0.159968    11.00000    0.04500    0.05066 =
         0.04128   -0.00040    0.00061    0.01267
C15   1   -0.032077    0.175875    0.158031    11.00000    0.05897    0.04806 =
         0.04251    0.00094   -0.00013    0.01220
AFIX  43
H15   2   -0.045141    0.143234    0.205791    11.00000   -1.20000
AFIX   0
C16   1   -0.090530    0.099351    0.090125    11.00000    0.04448    0.04914 =
         0.04500    0.00090    0.00324    0.01146
AFIX  43
H16   2   -0.069418    0.134247    0.043718    11.00000   -1.20000
AFIX   0
C17   1   -0.185647   -0.035366    0.079252    11.00000    0.04008    0.04844 =
         0.04552   -0.00118    0.00051    0.01442
C18   1   -0.237199   -0.094654    0.143346    11.00000    0.05521    0.05821 =
         0.04624    0.00111    0.00271    0.01555
AFIX  43
H18   2   -0.212810   -0.047101    0.194966    11.00000   -1.20000
AFIX   0
C19   1   -0.323784   -0.222556    0.132001    11.00000    0.06187    0.06166 =
         0.05249    0.01080    0.00976    0.01599
AFIX  43
H19   2   -0.356534   -0.260406    0.175765    11.00000   -1.20000
AFIX   0
C20   1   -0.361677   -0.294120    0.055891    11.00000    0.04764    0.04936 =
         0.06191    0.00965    0.00670    0.01196
AFIX  43
H20   2   -0.418769   -0.380767    0.047511    11.00000   -1.20000
AFIX   0
C21   1   -0.313080   -0.234327   -0.007064    11.00000    0.04121    0.04603 =
         0.04822   -0.00339   -0.00181    0.01307
C22   1   -0.226409   -0.106481    0.002475    11.00000    0.04143    0.04645 =
         0.04387    0.00223    0.00349    0.01103
AFIX  43
H22   2   -0.195982   -0.068833   -0.041770    11.00000   -1.20000
AFIX   0
C24   1    0.299486    1.365079    0.599088    11.00000    0.06053    0.04620 =
         0.04238   -0.00228    0.00013    0.01450
C25   1    0.160018    1.308928    0.571207    11.00000    0.05874    0.05102 =
         0.04669    0.00749    0.01190    0.01485
AFIX  43
H25   2    0.093349    1.327930    0.601212    11.00000   -1.20000
AFIX   0
C26   1    0.120122    1.224930    0.499017    11.00000    0.05029    0.04471 =
         0.04793    0.00662    0.00735    0.00756
AFIX  43
H26   2    0.026378    1.188931    0.480414    11.00000   -1.20000
AFIX   0
C27   1    0.217520    1.192911    0.453377    11.00000    0.04948    0.03816 =
         0.04058    0.00407    0.00654    0.00474
C28   1    0.355460    1.251257    0.482552    11.00000    0.05409    0.05856 =
         0.05544   -0.00656    0.00953    0.01062
AFIX  43
H28   2    0.422683    1.232779    0.452822    11.00000   -1.20000
AFIX   0
C29   1    0.396948    1.336507    0.554751    11.00000    0.05225    0.06021 =
         0.05971   -0.00757   -0.00181    0.00938
AFIX  43
H29   2    0.490701    1.374139    0.572980    11.00000   -1.20000
AFIX   0
C30   1    0.173655    1.097605    0.377528    11.00000    0.05257    0.03883 =
         0.03975    0.00182    0.00368    0.00811
C31   1    0.255519    1.104933    0.314919    11.00000    0.06181    0.04993 =
         0.05291   -0.00524    0.01648   -0.00762
AFIX  43
H31   2    0.338436    1.173254    0.319668    11.00000   -1.20000
AFIX   0
C32   1    0.216677    1.013291    0.245941    11.00000    0.06645    0.05774 =
         0.04616    0.00029    0.01865    0.00321
AFIX  43
H32   2    0.273166    1.021142    0.204788    11.00000   -1.20000
AFIX   0
C33   1    0.094452    0.909547    0.237127    11.00000    0.05269    0.04214 =
         0.03903    0.00145    0.00048    0.00793
C34   1    0.011338    0.902472    0.298472    11.00000    0.04993    0.04783 =
         0.04282    0.00147    0.00257   -0.00025
AFIX  43
H34   2   -0.071512    0.834015    0.293502    11.00000   -1.20000
AFIX   0
C35   1    0.049102    0.995178    0.366961    11.00000    0.05335    0.05226 =
         0.03912    0.00374    0.00885    0.00299
AFIX  43
H35   2   -0.009749    0.989235    0.406925    11.00000   -1.20000
AFIX   0
C36   1    0.055316    0.814386    0.160398    11.00000    0.04866    0.05247 =
         0.04049   -0.00046   -0.00055    0.01323
C37   1   -0.038741    0.680391    0.160451    11.00000    0.05965    0.04725 =
         0.04352   -0.00034    0.00115    0.01152
AFIX  43
H37   2   -0.061925    0.653589    0.208869    11.00000   -1.20000
AFIX   0
C38   1   -0.090192    0.598391    0.092816    11.00000    0.04555    0.05012 =
         0.04418   -0.00036    0.00290    0.01323
AFIX  43
H38   2   -0.062327    0.628620    0.045971    11.00000   -1.20000
AFIX   0
C39   1   -0.186504    0.464842    0.083655    11.00000    0.04282    0.04510 =
         0.04463   -0.00004    0.00269    0.01331
C40   1   -0.230201    0.393732    0.006926    11.00000    0.04311    0.04375 =
         0.04480    0.00329    0.00501    0.01050
AFIX  43
H40   2   -0.200218    0.431005   -0.037515    11.00000   -1.20000
AFIX   0
C41   1   -0.318912    0.266745   -0.002392    11.00000    0.04120    0.04387 =
         0.04661   -0.00008    0.00415    0.01074
C42   1   -0.365453    0.207104    0.061133    11.00000    0.04652    0.04636 =
         0.06276    0.01001    0.01030    0.01141
AFIX  43
H42   2   -0.423888    0.120976    0.053088    11.00000   -1.20000
AFIX   0
C43   1   -0.323371    0.278133    0.137242    11.00000    0.05862    0.06169 =
         0.05042    0.01422    0.01388    0.01600
AFIX  43
H43   2   -0.354569    0.240154    0.181245    11.00000   -1.20000
AFIX   0
C44   1   -0.235213    0.405272    0.148498    11.00000    0.05335    0.05950 =
         0.04354   -0.00026    0.00333    0.01661
AFIX  43
H44   2   -0.207770    0.452089    0.200185    11.00000   -1.20000
AFIX   0
O2    3    0.089087    0.352704    0.098470    11.00000    0.06577    0.06191 =
         0.04238    0.00122    0.00447    0.00767
O3    3   -0.333894   -0.250190   -0.144750    11.00000    0.08068    0.06113 =
         0.05085    0.00312   -0.00312    0.00524
O4    3   -0.417724   -0.426426   -0.096013    11.00000    0.08635    0.04726 =
         0.07064   -0.00529    0.00247   -0.00716
O6    3    0.100849    0.848278    0.099750    11.00000    0.06780    0.06714 =
         0.04281   -0.00021    0.00859    0.00634
O7    3   -0.344079    0.251797   -0.140193    11.00000    0.07978    0.05658 =
         0.04865    0.00415   -0.00024    0.00027
O8    3   -0.426100    0.075428   -0.091824    11.00000    0.08303    0.04261 =
         0.07289   -0.00476    0.01314   -0.00922
N1    4   -0.357119   -0.308452   -0.088197    11.00000    0.04907    0.05034 =
         0.05593   -0.00005    0.00010    0.00597
N2    4   -0.365718    0.193092   -0.083778    11.00000    0.04960    0.04583 =
         0.05535   -0.00021    0.00613    0.00376
PART    1
O1A   3    0.360449    0.937149    0.674051    21.00000    0.10691    0.07538 =
         0.05446   -0.01677    0.00641   -0.00168
C1A   1    0.423151    1.070847    0.677503    21.00000    0.11883    0.08683 =
         0.07966   -0.03038    0.02494   -0.01556
AFIX  33
H1A   2    0.447961    1.112515    0.732449    21.00000   -1.50000
H1B   2    0.505011    1.085531    0.650416    21.00000   -1.50000
H1C   2    0.359800    1.106858    0.652030    21.00000   -1.50000
AFIX   0
PART    2
O1B   3    0.376048    0.980203    0.650603   -21.00000    0.06604    0.04860 =
         0.05220   -0.00267    0.00806    0.01505
C1B   1    0.473038    1.096656    0.630149   -21.00000    0.05294    0.01996 =
         0.03384   -0.00678    0.00217    0.00261
AFIX  33
H1D   2    0.497562    1.165630    0.675626   -21.00000   -1.50000
H1E   2    0.554911    1.077789    0.615044   -21.00000   -1.50000
H1F   2    0.430827    1.123618    0.586243   -21.00000   -1.50000
AFIX   0
PART    3
O5A   3    0.319827    1.434479    0.675557    31.00000    0.07242    0.06424 =
         0.04398   -0.01250    0.00102    0.01197
C23A  1    0.460439    1.492396    0.708979    31.00000    0.06218    0.09257 =
         0.05250   -0.01811   -0.00121    0.01272
AFIX  33
H23A  2    0.464362    1.538420    0.762044    31.00000   -1.50000
H23B  2    0.503066    1.425284    0.711300    31.00000   -1.50000
H23C  2    0.508895    1.552614    0.676175    31.00000   -1.50000
AFIX   0
PART    4
O5B   3    0.337300    1.459604    0.667058   -31.00000    0.06774    0.05887 =
         0.04910   -0.01032    0.00155    0.00903
C23B  1    0.482272    1.528284    0.691766   -31.00000    0.10086    0.08059 =
         0.06671   -0.02130   -0.00744   -0.01243
AFIX  33
H23D  2    0.491976    1.590364    0.739583   -31.00000   -1.50000
H23E  2    0.528993    1.466724    0.702144   -31.00000   -1.50000
H23F  2    0.522386    1.573500    0.650024   -31.00000   -1.50000
AFIX   0
HKLF 4
REM  mbnc in P-1 z=4 C22H17N1O4
REM R1 =  0.0620 for    4932 Fo > 4sig(Fo)  and  0.1325 for all   10197 data
REM    525 parameters refined using    122 restraints
END
WGHT      0.1042      0.1330
REM Instructions for potential hydrogen bonds
HTAB C20 O4_$1
HTAB C22 O6_$2
HTAB C42 O8_$3
HTAB C23A O4_$4
HTAB C23B O3_$4
REM Highest difference peak  0.376,  deepest hole -0.181,  1-sigma level  0.049
Q1    1   0.1535  0.8047  0.5740  11.00000  0.05    0.38
Q2    1   0.1086  0.7237  0.4973  11.00000  0.05    0.34
Q3    1   0.2618  1.3221  0.4571  11.00000  0.05    0.33
Q4    1   0.3175  1.4072  0.5338  11.00000  0.05    0.32
Q5    1   0.1966  1.1478  0.4177  11.00000  0.05    0.30
Q6    1   0.4060  0.8343  0.5588  11.00000  0.05    0.29
Q7    1   0.3590  0.7581  0.4804  11.00000  0.05    0.28
Q8    1   0.2881  1.2201  0.5992  11.00000  0.05    0.28
Q9    1   0.2423  1.1402  0.5236  11.00000  0.05    0.28
Q10   1   0.0741  0.3578  0.2012  11.00000  0.05    0.27
Q11   1   0.0713  0.8673  0.2010  11.00000  0.05    0.26
Q12   1  -0.2131  0.4333  0.0463  11.00000  0.05    0.26
Q13   1  -0.3310  0.2328 -0.0332  11.00000  0.05    0.25
Q14   1  -0.2132 -0.0638  0.0449  11.00000  0.05    0.25
Q15   1   0.0207  0.4018  0.2889  11.00000  0.05    0.24
Q16   1   0.2003  0.6452  0.4154  11.00000  0.05    0.24
Q17   1  -0.3523  0.2619  0.0934  11.00000  0.05    0.23
Q18   1  -0.0982  0.6153  0.0770  11.00000  0.05    0.23
Q19   1  -0.3283 -0.2668 -0.0333  11.00000  0.05    0.23
Q20   1   0.0547  0.5033  0.3652  11.00000  0.05    0.23
;
_shelx_res_checksum     71840
_shelxl_version_number        2.014
