# Supplementary material for: Crystal structure of (E)-1-(4′-meth­oxy-[1,1′-biphen­yl]-4-yl)-3-(3-nitro­phen­yl)prop-2-en-1-one
Source: Acta Crystallogr E Crystallogr Commun. 2015 Jan 1;71(Pt 1):1–3. doi: 10.1107/S2056989014025110 (PMC4331905; doi:10.1107/S2056989014025110)
Supplement: Supplementary file 2 [file e-71-00001-Isup2.hkl]

#
# h,k,l, Fc-squared, Fo-squared, sigma(Fo-squared), status flag
#
data_I
_shelx_title ' mbnc in P-1 z=4 C22H17N1O4'
_shelx_refln_list_code          4
_shelx_F_calc_maximum      275.85
_exptl_crystal_F_000       752.00
_reflns_d_resolution_high  0.7102

loop_
 _space_group_symop_operation_xyz
 'x, y, z'
 '-x, -y, -z'

_cell_length_a    10.1924
_cell_length_b    10.8732
_cell_length_c    16.9675
_cell_angle_alpha  97.926
_cell_angle_beta   93.711
_cell_angle_gamma 107.729

_shelx_F_squared_multiplier     1.000

loop_
 _refln_index_h
 _refln_index_k
 _refln_index_l
 _refln_F_squared_calc
 _refln_F_squared_meas
 _refln_F_squared_sigma
 _refln_observed_status
   1   0   0       1225.40        930.76        45.45 o
   2   0   0       9643.96      10746.08       133.08 o
   3   0   0       6164.08       6314.89        78.29 o
   4   0   0        626.32        691.32        10.14 o
   5   0   0          0.71          0.17         0.63 o
   6   0   0         25.70         23.21         1.72 o
   7   0   0       1500.65       1588.20        23.96 o
   8   0   0        130.40        128.08         5.10 o
   9   0   0        160.41        157.61         8.78 o
  10   0   0          0.12         -2.39         2.39 o
  11   0   0          0.45         -4.26         4.26 o
  12   0   0          5.22         -0.33         5.82 o
  13   0   0          2.38         -3.77         6.31 o
 -13   1   0          1.61          2.21         6.81 o
 -12   1   0          0.85         14.43         6.64 o
 -11   1   0          0.63         -2.63         3.36 o
 -10   1   0          4.41          1.03         2.65 o
  -9   1   0          0.45          2.21         1.81 o
  -8   1   0         31.47         30.95         2.23 o
  -7   1   0         87.90         87.73         3.13 o
  -6   1   0          0.14         -1.08         1.25 o
  -5   1   0         33.55         21.72         1.30 o
  -4   1   0         32.18         38.02         1.65 o
  -3   1   0       5768.95       4512.39        92.06 o
  -2   1   0        211.62        168.70         3.06 o
  -1   1   0          0.64         -0.20         0.20 o
   1   1   0          0.76          0.90         0.22 o
   2   1   0         62.71         34.42         1.11 o
   3   1   0        212.97        167.75         3.36 o
   4   1   0          4.66          3.58         0.89 o
   5   1   0        271.07        253.49         6.57 o
   6   1   0          0.55          1.93         1.14 o
   7   1   0         12.02         11.53         1.58 o
   8   1   0          5.96          6.51         1.81 o
   9   1   0          5.86          3.77         2.82 o
  10   1   0          0.00         -1.94         3.16 o
  11   1   0          0.10         -3.64         3.64 o
  12   1   0          0.23          1.80         6.56 o
  13   1   0          0.09          6.23         7.22 o
 -14   2   0          2.78          2.30         6.81 o
 -13   2   0          1.14         -1.23         5.82 o
 -12   2   0          4.99          6.28         4.19 o
 -11   2   0         12.23          6.32         3.21 o
 -10   2   0        246.13        227.44         9.46 o
  -9   2   0          5.53          4.84         1.88 o
  -8   2   0        158.22        167.81         4.40 o
  -7   2   0         82.27         88.19         3.29 o
  -6   2   0         83.05         88.78         2.83 o
  -5   2   0       1354.24       1483.08        22.15 o
  -4   2   0       4271.35       4619.13        71.32 o
  -3   2   0      76093.77      79106.15      1223.01 o
  -2   2   0       2609.49       2851.23        44.31 o
  -1   2   0        396.02        355.36         7.19 o
   0   2   0       2106.50       2235.52        25.05 o
   1   2   0       1093.84       1180.90        12.22 o
   2   2   0         52.87         72.43         1.61 o
   3   2   0       2140.88       2443.65        29.00 o
   4   2   0      10669.39      12442.11       173.00 o
   5   2   0        284.79        303.47         6.41 o
   6   2   0        638.51        708.08        13.85 o
   7   2   0         35.86         32.53         2.64 o
   8   2   0          9.41          5.98         1.86 o
   9   2   0         51.71         49.36         6.72 o
  10   2   0          0.38          3.98         3.94 o
  11   2   0         33.73         28.27         6.01 o
  12   2   0         42.65         29.19         9.10 o
 -14   3   0          0.38         13.04         7.13 o
 -13   3   0          2.51          1.68         5.53 o
 -12   3   0          1.17          0.54         3.29 o
 -11   3   0         23.53         29.25         4.27 o
 -10   3   0         21.73         23.27         3.80 o
  -9   3   0         34.65         32.00         2.63 o
  -8   3   0          2.21          5.22         1.56 o
  -7   3   0         87.41         98.81         4.46 o
  -6   3   0        154.38        153.83         4.09 o
  -5   3   0        630.01        576.83         9.30 o
  -4   3   0        189.41        158.54         4.08 o
  -3   3   0        115.49         93.18         2.51 o
  -2   3   0        154.74        120.68         3.82 o
  -1   3   0          1.51          0.09         0.60 o
   0   3   0        157.71        138.03         2.17 o
   1   3   0        261.13        206.74         3.94 o
   2   3   0          3.06          2.02         0.58 o
   3   3   0         38.13         39.60         1.48 o
   4   3   0         11.91         10.29         0.98 o
   5   3   0          1.42          1.47         1.06 o
   6   3   0          3.52          4.11         1.23 o
   7   3   0          0.00         -1.18         1.18 o
   8   3   0         22.49         12.15         2.93 o
   9   3   0          2.05          0.56         3.48 o
  10   3   0          0.13         -3.50         3.50 o
  11   3   0          2.47          3.39         5.29 o
  12   3   0          0.03          2.38         7.38 o
 -14   4   0          2.49          1.07         4.87 o
 -13   4   0         40.27         26.73         5.91 o
 -12   4   0          1.09          1.79         3.40 o
 -11   4   0          7.80         11.50         3.52 o
 -10   4   0        256.92        272.85        10.11 o
  -9   4   0        129.38        159.68         7.15 o
  -8   4   0          1.27         -3.05         3.05 o
  -7   4   0         30.18         34.75         1.95 o
  -6   4   0       7166.35       7722.09       110.03 o
  -5   4   0          0.01         -0.94         0.94 o
  -4   4   0       2529.78       2609.60        40.53 o
  -3   4   0        815.98        878.49        19.93 o
  -2   4   0        259.45        307.80         8.07 o
  -1   4   0        606.75        670.18        11.77 o
   0   4   0        640.30        730.13         8.92 o
   1   4   0       4784.25       5412.91        62.23 o
   2   4   0       1190.14       1369.38        15.72 o
   3   4   0        919.01       1087.57        13.50 o
   4   4   0         52.11         48.64         1.65 o
   5   4   0          0.61         -0.03         0.84 o
   6   4   0         61.99         56.74         2.72 o
   7   4   0         49.91         40.76         2.86 o
   8   4   0        126.63        132.78         6.83 o
   9   4   0         92.91         87.49        18.24 o
  10   4   0         19.57         15.01         6.23 o
  11   4   0          2.18          4.22         4.70 o
 -14   5   0          0.02          0.72         5.99 o
 -13   5   0          0.91          4.00         4.59 o
 -12   5   0          5.35          3.64         5.92 o
 -11   5   0          4.82          4.83         3.30 o
 -10   5   0         41.72         35.18         4.05 o
  -9   5   0         14.94         11.84         2.41 o
  -8   5   0         29.66         25.77         2.00 o
  -7   5   0        133.40        129.89         3.50 o
  -6   5   0        221.28        208.02         5.42 o
  -5   5   0          3.10          2.22         0.71 o
  -4   5   0         66.66         59.59         3.35 o
  -3   5   0        130.60        140.86         9.14 o
  -2   5   0          3.28          2.52         0.79 o
  -1   5   0        495.43        471.21        12.36 o
   0   5   0         86.55         88.33         2.02 o
   1   5   0         18.64         19.80         1.02 o
   2   5   0          5.92          5.21         0.70 o
   3   5   0          4.57          4.70         0.73 o
   4   5   0          0.69         -0.72         0.72 o
   5   5   0          0.72         -1.03         1.03 o
   6   5   0          7.18          4.26         1.52 o
   7   5   0          4.44          2.69         2.15 o
   8   5   0         23.94         26.62         5.52 o
   9   5   0          1.20         -0.49         3.68 o
  10   5   0          9.63         14.25         5.39 o
  11   5   0          2.67          5.43         5.44 o
 -14   6   0          0.64          1.71         5.17 o
 -13   6   0          2.66          4.72         5.86 o
 -12   6   0         30.80         16.93         4.30 o
 -11   6   0         22.47         25.65         4.00 o
 -10   6   0          7.41          4.75         2.82 o
  -9   6   0       1097.28       1120.02        20.88 o
  -8   6   0          0.06         -1.83         1.83 o
  -7   6   0         39.50         28.68         1.51 o
  -6   6   0        744.19        816.90        16.65 o
  -5   6   0         84.39         93.03         5.71 o
  -4   6   0        500.97        533.05        24.43 o
  -3   6   0        132.05        155.15         7.04 o
  -2   6   0       2141.25       2281.61        50.17 o
  -1   6   0       1070.46       1213.30        16.44 o
   0   6   0        939.93       1014.22        12.47 o
   1   6   0        632.27        644.32         8.88 o
   2   6   0          2.90          5.04         0.86 o
   3   6   0         36.18         31.48         1.31 o
   4   6   0         16.52         12.71         1.45 o
   5   6   0         42.33         33.39         1.87 o
   6   6   0         97.33         78.76         3.28 o
   7   6   0        136.05        131.88         5.86 o
   8   6   0          2.30          5.39         2.80 o
   9   6   0         10.97          7.22         6.64 o
  10   6   0         18.92         26.24         8.53 o
 -14   7   0          0.27          2.26         4.47 o
 -13   7   0          0.35         -3.90         3.90 o
 -12   7   0          0.01         -0.97         3.00 o
 -11   7   0          0.65         -1.95         2.71 o
 -10   7   0          0.64         -0.71         4.09 o
  -9   7   0          8.20          9.68         3.03 o
  -8   7   0         14.63         17.06         2.21 o
  -7   7   0          6.20          4.10         1.24 o
  -6   7   0         61.78         64.78         5.42 o
  -5   7   0         13.55         12.59         3.13 o
  -4   7   0          2.79          1.07         3.03 o
  -3   7   0         35.53         35.13         3.70 o
  -2   7   0         17.65         14.35         3.53 o
  -1   7   0         13.51         11.56         0.69 o
   0   7   0         80.45         61.25         1.69 o
   1   7   0         13.18         13.92         1.07 o
   2   7   0          2.85          2.12         0.96 o
   3   7   0          0.50         -1.00         1.00 o
   4   7   0          0.02         -1.00         1.00 o
   5   7   0          0.24         -1.13         1.13 o
   6   7   0         11.56          7.96         1.82 o
   7   7   0          4.48          6.28         2.97 o
   8   7   0          1.18         -1.41         3.23 o
   9   7   0          1.60         -1.64         5.17 o
 -13   8   0          1.50          0.88         3.44 o
 -12   8   0         80.67         64.15         6.35 o
 -11   8   0          0.28         -3.95         3.95 o
 -10   8   0         18.24         14.91         3.93 o
  -9   8   0         21.07         21.46         3.16 o
  -8   8   0         17.93         17.96         2.74 o
  -7   8   0          0.05          3.07         4.67 o
  -6   8   0         40.71         44.44         4.90 o
  -5   8   0        463.12        561.92        27.39 o
  -4   8   0         13.78         11.23         4.51 o
  -3   8   0        230.02        248.88        10.38 o
  -2   8   0        129.99        132.24         4.60 o
  -1   8   0         86.59         89.66         1.82 o
   0   8   0         18.25         15.17         1.08 o
   1   8   0        224.51        231.02         4.20 o
   2   8   0         73.01         50.66         3.18 o
   3   8   0         43.19         24.57         2.36 o
   4   8   0        145.63        143.98         4.03 o
   5   8   0         58.78         52.47         3.17 o
   6   8   0          0.03         -0.91         2.57 o
   7   8   0          0.05         -1.54         3.15 o
   8   8   0          0.25          3.53         5.33 o
   9   8   0         16.71         26.98         8.86 o
 -13   9   0          0.02          1.64         5.25 o
 -12   9   0          0.02         -6.05         9.31 o
 -11   9   0          0.02          0.23         3.52 o
 -10   9   0          0.04         -2.06         2.06 o
  -9   9   0          0.75          2.23         1.83 o
  -8   9   0          0.18          1.36         1.61 o
  -7   9   0          1.30         -2.62         2.62 o
  -6   9   0          0.39         -0.82         2.57 o
  -5   9   0         13.14          9.68         4.84 o
  -4   9   0         26.73         24.02         5.82 o
  -3   9   0          6.12          7.25         3.12 o
  -2   9   0         14.87         10.85         0.88 o
  -1   9   0         20.21         17.23         1.09 o
   0   9   0         30.68         30.51         1.57 o
   1   9   0          6.94          5.63         1.79 o
   2   9   0          4.14          4.71         1.77 o
   3   9   0         13.81         10.85         2.09 o
   4   9   0         38.74         35.59         3.29 o
   5   9   0          0.18         -1.52         2.39 o
   6   9   0          0.62          0.84         2.68 o
   7   9   0          1.85          7.22         6.40 o
   8   9   0          0.47          6.56         7.05 o
 -13  10   0         12.68          5.74         5.74 o
 -12  10   0          0.00         -4.10         4.10 o
 -11  10   0          1.72          0.39         5.33 o
 -10  10   0          0.68         -0.72         1.98 o
  -9  10   0          1.13         -1.64         1.64 o
  -8  10   0         44.71         30.10         5.45 o
  -7  10   0          8.74         12.92         4.49 o
  -6  10   0         41.46         41.37         5.42 o
  -5  10   0         63.12         68.14         9.18 o
  -4  10   0         69.82         62.73         8.36 o
  -3  10   0          5.31          2.60         1.36 o
  -2  10   0         15.42         14.96         1.48 o
  -1  10   0        591.62        593.68         9.59 o
   0  10   0        190.44        206.51         5.33 o
   1  10   0         25.77         24.29         2.68 o
   2  10   0          0.25          1.52         1.96 o
   3  10   0         29.50         28.42         3.15 o
   4  10   0         29.15         26.14         3.79 o
   5  10   0         14.27         13.57         3.56 o
   6  10   0         17.62         16.93         5.33 o
   7  10   0         16.27         26.16         8.45 o
 -12  11   0          0.37         -3.69         4.35 o
 -11  11   0          0.01         -0.83         3.24 o
 -10  11   0          0.24          0.31         2.94 o
  -9  11   0          0.02          0.03         1.58 o
  -8  11   0          1.88         -3.00         3.79 o
  -7  11   0          0.08         -3.98         6.07 o
  -6  11   0          4.90          1.72         5.25 o
  -5  11   0          0.01          0.98         5.33 o
  -4  11   0         35.85         31.98         7.38 o
  -3  11   0         18.58         17.61         1.94 o
  -2  11   0          3.24          3.52         1.79 o
  -1  11   0         11.84         11.92         2.10 o
   0  11   0         76.44         77.44         3.94 o
   1  11   0          0.34          0.56         1.95 o
   2  11   0         25.09         24.76         3.11 o
   3  11   0         12.72         11.91         3.42 o
   4  11   0         12.51         15.84         3.78 o
   5  11   0          0.49          4.34         4.58 o
 -11  12   0          0.43          2.30         3.69 o
 -10  12   0          1.54          1.34         3.45 o
  -9  12   0          0.00         -5.49         5.49 o
  -8  12   0          4.19          3.34         4.19 o
  -7  12   0          0.38         -3.34         3.75 o
  -6  12   0          0.15         -0.98         5.33 o
  -5  12   0          0.12         -0.41         5.66 o
  -4  12   0        176.73        168.71         7.95 o
  -3  12   0         56.87         50.15         3.03 o
  -2  12   0         23.01         22.57         2.53 o
  -1  12   0          3.64          1.55         2.49 o
   0  12   0         13.23         23.87         3.62 o
   1  12   0          2.10          1.67         3.04 o
   2  12   0          6.67          4.39         3.08 o
   3  12   0         61.32         84.02         5.94 o
   4  12   0         67.31        103.07         8.35 o
 -10  13   0          1.05          2.95         2.09 o
  -8  13   0          2.48         -4.28         4.28 o
  -7  13   0          2.52          1.61         4.10 o
  -6  13   0          2.10          8.20         7.05 o
  -5  13   0          5.54          6.31         6.07 o
  -4  13   0         10.61          8.50         2.10 o
  -3  13   0          0.63          0.33         1.91 o
  -2  13   0          0.52          1.72         2.58 o
  -1  13   0          5.94          3.50         2.98 o
   0  13   0          7.56          9.06         3.41 o
   1  13   0          7.08         11.48         2.83 o
   2  13   0          6.60         11.60         3.67 o
  -7  14   0         50.98         54.20        11.40 o
  -6  14   0          1.62          2.13         6.64 o
  -5  14   0         37.88         36.91         3.68 o
  -4  14   0          3.01          2.65         3.04 o
  -3  14   0          0.02          4.60         5.82 o
  -2  14   0          0.00          1.19         2.78 o
  -1  14   0          0.77          0.48         4.06 o
   0  14   0         27.63         42.57         5.98 o
  -6  15   0          1.18          0.55         2.10 o
  -5  15   0          2.88         -3.65         4.43 o
  -4  15   0          2.75          5.44         7.17 o
  -3  15   0          1.64          3.65         3.85 o
   3 -15   1          0.08         -3.44         3.44 o
   4 -15   1          0.26         -2.59         3.26 o
   5 -15   1          0.86          2.89         3.16 o
   6 -15   1          1.22          1.74         6.60 o
  -1 -14   1         32.70         38.82         4.28 o
   0 -14   1          3.44          7.96         4.21 o
   1 -14   1          3.41          3.98         3.92 o
   2 -14   1         18.78         21.64         4.22 o
   3 -14   1          9.51         14.46         3.85 o
   4 -14   1          1.03         -1.56         4.10 o
   5 -14   1          0.00          0.50         3.15 o
   6 -14   1         11.48         10.74         7.71 o
   7 -14   1          2.76          6.72         6.72 o
  -3 -13   1          0.00          6.87         4.70 o
  -2 -13   1          4.93          2.21         3.26 o
  -1 -13   1          4.87          4.00         2.55 o
   0 -13   1          1.34         -1.13         2.84 o
   1 -13   1          7.08          6.53         6.79 o
   2 -13   1         21.44         16.21         3.79 o
   3 -13   1          5.11          3.60         2.72 o
   4 -13   1          8.26          6.76         2.73 o
   5 -13   1          0.42          1.56         6.31 o
   6 -13   1          5.50          0.90         5.82 o
   7 -13   1          1.72          3.24         4.16 o
   8 -13   1          1.06         -2.13         5.66 o
   9 -13   1          0.11         -6.40         6.40 o
  10 -13   1          0.21          1.12         2.00 o
  -4 -12   1         27.18         39.53         5.30 o
  -3 -12   1          1.12          0.72         3.17 o
  -2 -12   1         22.74         28.98         4.94 o
  -1 -12   1         22.41         26.24         3.03 o
   0 -12   1          2.85          2.20         1.89 o
   1 -12   1          7.67          6.45         3.20 o
   2 -12   1         30.30         20.49         2.54 o
   3 -12   1         43.46         38.20         2.76 o
   4 -12   1         14.38         12.73         4.88 o
   5 -12   1         19.09         11.81         6.72 o
   6 -12   1         13.23          2.79         6.48 o
   7 -12   1         12.27         17.83         4.73 o
   8 -12   1          0.54          1.15         5.41 o
   9 -12   1         45.47         40.42         9.35 o
  10 -12   1          5.61          3.15         2.15 o
  11 -12   1          7.50         -2.46         3.53 o
  -6 -11   1          1.48         -2.79         5.17 o
  -5 -11   1          3.01          2.45         3.56 o
  -4 -11   1         11.90         11.53         3.58 o
  -3 -11   1          7.84          6.46         5.70 o
  -2 -11   1         60.08         51.51         3.77 o
  -1 -11   1         13.40         12.59         2.41 o
   0 -11   1          5.78          5.59         1.75 o
   1 -11   1         13.98         13.29         2.20 o
   2 -11   1          9.76         10.01         3.05 o
   3 -11   1         27.34         22.73         2.44 o
   4 -11   1         17.91         15.48         4.17 o
   5 -11   1          3.61          7.63         5.41 o
   6 -11   1          5.34          9.01         3.86 o
   7 -11   1          1.70         -2.27         5.45 o
   8 -11   1          0.01          0.74         5.41 o
   9 -11   1          0.81          0.99         1.65 o
  10 -11   1          1.14          0.69         2.01 o
  11 -11   1          0.15         -4.26         4.26 o
  12 -11   1          0.92          4.43         4.84 o
  -7 -10   1         39.08         76.26        11.56 o
  -6 -10   1         42.87         65.05         8.57 o
  -5 -10   1          2.80          5.44         3.05 o
  -4 -10   1         16.77         17.79         3.63 o
  -3 -10   1          0.34          2.29         2.24 o
  -2 -10   1         14.29         13.00         2.40 o
  -1 -10   1        129.55        112.04         4.82 o
   0 -10   1         13.25         14.43         1.48 o
   1 -10   1         27.69         25.30         1.47 o
   2 -10   1         19.98         22.11         1.63 o
   3 -10   1         59.06         53.32         6.31 o
   4 -10   1          0.24         -0.22         2.72 o
   5 -10   1          0.11          0.57         4.67 o
   6 -10   1        124.32        126.34         8.34 o
   7 -10   1          3.79          1.84         3.65 o
   8 -10   1         28.16         28.45         7.30 o
   9 -10   1          0.01         -1.17         1.70 o
  10 -10   1          0.06         -2.03         2.03 o
  11 -10   1          0.01         -3.13         3.13 o
  12 -10   1          9.26          0.16         4.43 o
  13 -10   1          5.52         -4.76         5.25 o
  -8  -9   1          0.00          3.77         7.05 o
  -7  -9   1          0.00          4.54         4.01 o
  -6  -9   1          0.51         -0.84         2.76 o
  -5  -9   1          0.01         -0.07         2.41 o
  -4  -9   1         39.22         42.13         3.42 o
  -3  -9   1          6.05          3.35         1.86 o
  -2  -9   1          0.36         -1.32         1.54 o
  -1  -9   1          9.98          5.60         1.43 o
   0  -9   1          2.17          3.02         0.98 o
   1  -9   1          9.67          8.90         0.87 o
   2  -9   1         29.84         31.40         1.45 o
   3  -9   1          0.62         -0.29         2.16 o
   4  -9   1          0.17         -2.34         2.34 o
   5  -9   1          3.31         -3.53         3.53 o
   6  -9   1          3.48          4.31         3.19 o
   7  -9   1          1.13          0.74         4.02 o
   8  -9   1          1.89          0.22         1.37 o
   9  -9   1          6.34          6.98         2.04 o
  10  -9   1          0.03         -0.03         2.35 o
  11  -9   1          0.88         -0.01         3.60 o
  12  -9   1          0.75         -3.91         3.91 o
  13  -9   1          0.52         -2.05         5.17 o
  -9  -8   1         73.80        123.98        14.84 o
  -8  -8   1          3.04         -2.71         4.84 o
  -7  -8   1         17.73         16.61         4.41 o
  -6  -8   1          8.03          8.80         2.60 o
  -5  -8   1          5.95          2.39         2.90 o
  -4  -8   1        249.98        243.49         5.59 o
  -3  -8   1        114.02        109.77         4.08 o
  -2  -8   1         97.11         75.08         2.89 o
  -1  -8   1          0.38         -0.80         0.80 o
   0  -8   1         13.56         17.54         1.08 o
   1  -8   1          5.57          5.78         0.67 o
   2  -8   1        172.67        185.35        11.36 o
   3  -8   1        299.60        314.23        12.11 o
   4  -8   1         13.14          6.66         2.84 o
   5  -8   1         93.18        113.65        10.25 o
   6  -8   1         15.18         18.35         3.82 o
   7  -8   1          2.84          2.38         1.38 o
   8  -8   1         19.42         16.23         2.01 o
   9  -8   1         42.76         42.45         3.29 o
  10  -8   1         59.11         53.93         8.16 o
  11  -8   1         41.68         26.70         4.97 o
  12  -8   1         68.16         76.41         5.17 o
  13  -8   1          9.53          7.04         3.81 o
  -9  -7   1          2.61          4.76         6.40 o
  -8  -7   1         21.24         19.55         4.61 o
  -7  -7   1          0.57          1.31         2.82 o
  -6  -7   1          1.29          1.00         1.50 o
  -5  -7   1          1.28          2.37         1.29 o
  -4  -7   1          7.57          5.39         1.13 o
  -3  -7   1         11.88          8.42         0.93 o
  -2  -7   1          0.54         -0.43         0.76 o
  -1  -7   1          0.13         -0.69         0.69 o
   0  -7   1          8.13          6.00         0.77 o
   1  -7   1         15.46         11.76         0.78 o
   2  -7   1         19.35         19.21         3.00 o
   3  -7   1         26.58         27.21         3.45 o
   4  -7   1         56.77         55.68         6.81 o
   5  -7   1         30.74         37.57         4.15 o
   6  -7   1          6.79          3.57         2.58 o
   7  -7   1          2.57          1.94         1.28 o
   8  -7   1         13.30         10.79         1.45 o
   9  -7   1         86.11         93.20         4.78 o
  10  -7   1         11.23          7.63         2.80 o
  11  -7   1         15.40         12.76         3.29 o
  12  -7   1          0.03          1.41         3.19 o
  13  -7   1          0.00         -2.96         3.84 o
  14  -7   1          0.22         -4.22         4.22 o
 -10  -6   1          2.39          3.36         6.56 o
  -9  -6   1          5.30         10.33         6.64 o
  -8  -6   1          0.02         -3.52         3.52 o
  -7  -6   1         55.96         57.26         4.04 o
  -6  -6   1        374.30        352.94         8.52 o
  -5  -6   1         58.54         45.97         2.34 o
  -4  -6   1         20.10         19.08         1.38 o
  -3  -6   1         42.73         50.02         1.81 o
  -2  -6   1          7.24          6.22         0.61 o
  -1  -6   1        705.16        749.22        10.12 o
   0  -6   1        674.40        751.24         9.92 o
   1  -6   1        427.52        437.32         6.43 o
   2  -6   1       1953.91       2307.43        50.71 o
   3  -6   1         71.88         68.90         4.51 o
   4  -6   1        436.92        531.82        24.52 o
   5  -6   1         77.32         89.19         7.05 o
   6  -6   1         14.29         13.10         2.38 o
   7  -6   1        198.88        188.61         4.14 o
   8  -6   1        206.87        205.17         5.59 o
   9  -6   1        288.65        274.45         6.97 o
  10  -6   1         49.60         48.33         4.20 o
  11  -6   1         51.76         44.65         4.53 o
  12  -6   1          6.28          5.08         6.63 o
  13  -6   1         16.11         20.12         5.24 o
  14  -6   1          0.13         -1.02         4.33 o
 -11  -5   1          0.46          1.23         4.91 o
 -10  -5   1         14.43         10.66         4.97 o
  -9  -5   1          0.19          2.04         3.91 o
  -8  -5   1          7.18          8.03         3.14 o
  -7  -5   1          3.15          1.09         2.01 o
  -6  -5   1          7.12          3.21         1.37 o
  -5  -5   1          4.69          2.34         1.07 o
  -4  -5   1         11.45         10.42         1.05 o
  -3  -5   1         16.11         14.76         0.95 o
  -2  -5   1         22.13         26.49         1.00 o
  -1  -5   1         55.46         58.70         1.68 o
   0  -5   1         27.56         25.37         1.10 o
   1  -5   1       1044.39        973.08        16.07 o
   2  -5   1         81.49         80.67         3.97 o
   3  -5   1         21.23         14.33         2.52 o
   4  -5   1         47.44         42.92         2.80 o
   5  -5   1         61.79         47.19         1.75 o
   6  -5   1         78.57         80.81         2.45 o
   7  -5   1         35.29         32.84         1.78 o
   8  -5   1        203.12        203.96         5.50 o
   9  -5   1         36.81         34.24         4.32 o
  10  -5   1          0.17          1.70         3.40 o
  11  -5   1          5.11          8.99         3.46 o
  12  -5   1          0.29          1.62         3.27 o
  13  -5   1         14.66         16.55         5.23 o
  14  -5   1          1.15          8.08         5.30 o
 -11  -4   1          3.33          7.05         5.07 o
 -10  -4   1          0.00         -2.37         3.68 o
  -9  -4   1        154.82        147.09        10.03 o
  -8  -4   1          0.39         -2.17         2.17 o
  -7  -4   1          1.86         -1.20         1.20 o
  -6  -4   1        230.91        229.21         4.99 o
  -5  -4   1        106.37        114.76         3.35 o
  -4  -4   1        270.86        276.75         4.91 o
  -3  -4   1       1157.24       1211.98        14.91 o
  -2  -4   1       6633.16       7845.50        85.90 o
  -1  -4   1       4890.91       5624.06        64.63 o
   0  -4   1         55.69         60.66         1.42 o
   1  -4   1         39.36         43.44         1.85 o
   2  -4   1       1302.86       1277.15        34.87 o
   3  -4   1       2660.35       2849.95        54.42 o
   4  -4   1          3.52          5.63         0.74 o
   5  -4   1        100.73         90.93         3.87 o
   6  -4   1       4816.45       5337.66        76.46 o
   7  -4   1          9.37         10.98         1.43 o
   8  -4   1        893.42        914.43        15.90 o
   9  -4   1          0.19          0.44         1.87 o
  10  -4   1          5.72          7.52         3.15 o
  11  -4   1         10.23          7.51         3.29 o
  12  -4   1         21.97         21.42         4.50 o
  13  -4   1         15.31         16.10         5.18 o
  14  -4   1          3.29          5.15         4.96 o
 -12  -3   1          0.21         -5.41         5.41 o
 -11  -3   1          0.01          2.56         4.17 o
 -10  -3   1          1.18         -1.39         3.64 o
  -9  -3   1          0.08         -2.88         2.88 o
  -8  -3   1          0.07         -2.02         2.02 o
  -7  -3   1          0.23         -0.88         1.26 o
  -6  -3   1         22.29         22.43         1.85 o
  -5  -3   1         23.46         27.27         1.79 o
  -4  -3   1          5.10          3.65         0.88 o
  -3  -3   1         19.19         17.61         1.00 o
  -2  -3   1          0.05         -0.36         0.39 o
  -1  -3   1        148.62        112.36         1.89 o
   0  -3   1        458.04        369.93         8.27 o
   1  -3   1        488.71        382.86        11.86 o
   2  -3   1          1.04         -0.04         0.41 o
   3  -3   1         20.53         29.15         1.63 o
   4  -3   1        360.16        347.43         8.61 o
   5  -3   1       1485.38       1344.39        23.69 o
   6  -3   1          4.73          1.62         0.91 o
   7  -3   1        161.97        152.09         5.82 o
   8  -3   1         12.71         13.88         1.59 o
   9  -3   1          1.62         -0.44         1.57 o
  10  -3   1         26.24         35.49         4.13 o
  11  -3   1          7.70          9.56         3.51 o
  12  -3   1          7.64          8.13         4.24 o
  13  -3   1          1.43          6.41         4.69 o
  14  -3   1          0.10          9.76         6.64 o
 -12  -2   1         19.14         18.37         7.95 o
 -11  -2   1          0.42          5.92         5.74 o
 -10  -2   1          0.01          1.43         3.75 o
  -9  -2   1         27.80         31.24         5.13 o
  -8  -2   1         26.51         24.56         2.48 o
  -7  -2   1          4.65          4.66         1.43 o
  -6  -2   1          0.93         -1.09         1.09 o
  -5  -2   1       1936.36       2207.10        34.95 o
  -4  -2   1        334.78        349.46         6.31 o
  -3  -2   1        110.26        120.83         2.50 o
  -2  -2   1         79.13         74.52         1.45 o
  -1  -2   1         18.95          7.19         0.37 o
   0  -2   1       2911.98       2841.45        31.67 o
   1  -2   1          0.90          6.78         0.47 o
   2  -2   1      20687.24      22293.58       342.15 o
   3  -2   1      24985.58      26354.89       534.69 o
   4  -2   1       1588.02       1695.59        26.89 o
   5  -2   1        232.58        311.59         5.69 o
   6  -2   1        152.87        130.31         3.14 o
   7  -2   1        567.95        620.93        10.48 o
   8  -2   1          0.17         -0.22         1.26 o
   9  -2   1          2.51          4.25         3.22 o
  10  -2   1         71.31         76.39        12.11 o
  11  -2   1          0.19         -0.99         3.21 o
  12  -2   1         38.80         41.85         6.26 o
  13  -2   1          0.34         -3.44         5.90 o
 -13  -1   1          0.15          1.23         7.22 o
 -12  -1   1          0.00         -0.41         5.99 o
 -11  -1   1          2.33          0.45         4.35 o
 -10  -1   1          1.26         -2.04         4.76 o
  -9  -1   1         25.43         19.91         3.53 o
  -8  -1   1          0.66         -0.78         1.54 o
  -7  -1   1          7.29          6.12         2.08 o
  -6  -1   1         34.42         30.20         1.94 o
  -5  -1   1        231.87        213.43         4.46 o
  -4  -1   1         15.62         14.95         0.97 o
  -3  -1   1        341.62        265.14         4.39 o
  -2  -1   1          0.29          0.10         0.27 o
  -1  -1   1         20.72         16.33         0.63 o
   0  -1   1          1.37         -0.16         0.16 o
   1  -1   1          0.42         -2.21         2.21 o
   2  -1   1        122.97         88.45         2.48 o
   3  -1   1       1189.36        960.13        16.09 o
   4  -1   1         44.06         33.56         1.17 o
   5  -1   1          5.21          3.47         0.77 o
   6  -1   1          1.32          0.55         0.96 o
   7  -1   1         13.44         11.97         1.36 o
   8  -1   1          6.54          5.72         1.70 o
   9  -1   1         20.91         13.30         3.05 o
  10  -1   1          0.27          0.87         2.60 o
  11  -1   1          2.03          3.54         3.70 o
  12  -1   1          0.00          2.13         5.74 o
  13  -1   1          0.22          2.95         6.89 o
 -13   0   1          0.59         -1.80         6.81 o
 -12   0   1         12.55          4.92         6.31 o
 -11   0   1          0.28         -2.05         4.35 o
 -10   0   1          8.55          7.34         3.01 o
  -9   0   1         32.12         38.61         3.43 o
  -8   0   1        103.85        112.37         5.01 o
  -7   0   1        880.68        925.55        13.79 o
  -6   0   1         47.55         64.32         2.43 o
  -5   0   1        195.70        207.44         4.06 o
  -4   0   1       1746.69       1792.44        24.60 o
  -3   0   1       3354.48       3500.69        43.89 o
  -2   0   1      10338.02      12056.83       156.63 o
  -1   0   1        318.23        242.86         8.28 o
   1   0   1        696.78        706.42        15.50 o
   2   0   1       1716.72       2005.97        22.74 o
   3   0   1          3.69          2.75         0.54 o
   4   0   1       1376.80       1497.21        20.73 o
   5   0   1        135.57        170.98         3.61 o
   6   0   1        292.27        388.47         7.95 o
   7   0   1        171.80        183.88         4.83 o
   8   0   1          2.59          3.81         1.83 o
   9   0   1         90.16        103.08         6.99 o
  10   0   1          3.95          1.87         2.86 o
  11   0   1         12.89         17.06         6.97 o
  12   0   1          0.31          0.49         6.48 o
  13   0   1          1.14          2.30         7.05 o
 -13   1   1          1.35         -1.56         6.23 o
 -12   1   1          2.78          3.36         5.82 o
 -11   1   1          0.40          2.74         3.44 o
 -10   1   1         17.50         13.58         2.95 o
  -9   1   1          6.40          5.42         1.76 o
  -8   1   1          3.17          0.21         1.47 o
  -7   1   1         21.74         18.52         1.78 o
  -6   1   1        126.60         98.71         2.77 o
  -5   1   1       1152.32       1022.37        22.24 o
  -4   1   1        225.18        215.22         3.83 o
  -3   1   1       9266.53       7584.22        89.32 o
  -2   1   1         82.65         75.75         1.59 o
  -1   1   1          8.44          6.09         0.41 o
   0   1   1         11.71          8.55         0.47 o
   1   1   1          6.20          4.91         0.37 o
   2   1   1        143.43        109.58         1.85 o
   3   1   1        604.16        535.02         9.01 o
   4   1   1        294.37        280.04         5.17 o
   5   1   1        249.11        262.06         6.80 o
   6   1   1         29.54         31.07         2.13 o
   7   1   1         13.94         16.16         1.93 o
   8   1   1          2.55          0.98         1.59 o
   9   1   1          0.06         -2.81         2.81 o
  10   1   1          0.41         -1.78         3.19 o
  11   1   1          1.88         -1.32         4.18 o
  12   1   1          1.03          6.56         7.13 o
  13   1   1          0.66         -4.10         6.97 o
 -14   2   1          2.98          7.05         7.22 o
 -13   2   1          1.94          8.28         6.31 o
 -12   2   1         13.54         15.85         7.34 o
 -11   2   1         24.86         20.41         4.02 o
 -10   2   1        136.47        113.01         5.52 o
  -9   2   1          0.06         -0.12         1.70 o
  -8   2   1        559.26        590.59        11.39 o
  -7   2   1        344.13        369.41         7.61 o
  -6   2   1       3401.94       3536.46        51.30 o
  -5   2   1        555.35        536.50         8.86 o
  -4   2   1        363.83        425.06         6.98 o
  -3   2   1      28207.31      29527.66       390.90 o
  -2   2   1        795.84        741.50        11.83 o
  -1   2   1       1181.59       1371.42        19.61 o
   0   2   1         74.48         95.98         1.23 o
   1   2   1       2135.92       2306.90        24.45 o
   2   2   1        278.75        308.92         4.72 o
   3   2   1         99.31        126.55         2.61 o
   4   2   1        456.99        412.94         7.15 o
   5   2   1        136.73        144.70         3.95 o
   6   2   1        808.95        893.80        16.90 o
   7   2   1          0.00         -1.14         1.14 o
   8   2   1         30.06         28.30         2.61 o
   9   2   1         33.84         24.57         5.29 o
  10   2   1          1.17          3.57         5.33 o
  11   2   1          0.84         -3.76         7.26 o
  12   2   1         23.43         20.66         9.27 o
 -14   3   1          0.03         -1.31         5.99 o
 -13   3   1          6.38          6.89         4.75 o
 -12   3   1          0.47          0.66         3.33 o
 -11   3   1          6.61          2.63         3.17 o
 -10   3   1         27.53         27.92         3.92 o
  -9   3   1        105.65        116.88         5.26 o
  -8   3   1        190.10        204.48         5.34 o
  -7   3   1         61.53         59.15         2.83 o
  -6   3   1        453.22        450.13         8.57 o
  -5   3   1        154.52        137.46         2.97 o
  -4   3   1        168.81        155.06         2.98 o
  -3   3   1        177.13        146.86         4.21 o
  -2   3   1         21.18         16.70         0.94 o
  -1   3   1         21.01         15.50         0.65 o
   0   3   1          3.96          2.80         0.32 o
   1   3   1        119.12        106.25         1.69 o
   2   3   1          0.97          1.51         0.53 o
   3   3   1          7.53          6.97         0.81 o
   4   3   1         20.73         22.98         1.31 o
   5   3   1          6.37          7.03         1.17 o
   6   3   1          3.49          2.29         1.25 o
   7   3   1          1.12         -1.87         1.87 o
   8   3   1          9.09         -1.76         2.38 o
   9   3   1         11.08          5.23         4.06 o
  10   3   1          2.17          5.21         4.17 o
  11   3   1          0.22          1.16         4.31 o
  12   3   1          3.11          0.00         7.38 o
 -14   4   1          4.80          4.31         5.19 o
 -13   4   1         41.06         49.36         6.64 o
 -12   4   1          1.69         -3.32         3.32 o
 -11   4   1          0.56         -0.11         2.92 o
 -10   4   1         85.57         79.82         5.47 o
  -9   4   1         95.22         81.93         5.01 o
  -8   4   1        442.57        496.31         9.61 o
  -7   4   1        194.59        221.78         5.06 o
  -6   4   1       3913.50       4112.03        55.33 o
  -5   4   1        312.51        352.03         6.91 o
  -4   4   1       1403.07       1462.74        23.20 o
  -3   4   1          2.52          3.11         1.20 o
  -2   4   1        351.24        397.34         7.38 o
  -1   4   1          0.67          0.90         0.42 o
   0   4   1        107.35        144.17         2.35 o
   1   4   1       4053.83       4382.07        50.54 o
   2   4   1         85.00        113.09         2.04 o
   3   4   1        579.66        678.06         9.72 o
   4   4   1         95.68        102.81         2.53 o
   5   4   1        262.51        279.12         6.10 o
   6   4   1         48.34         41.80         2.42 o
   7   4   1        102.50        100.68         4.23 o
   8   4   1         26.41         29.21         3.91 o
   9   4   1         51.44         44.59         6.34 o
  10   4   1          1.84         -3.94         3.94 o
  11   4   1          8.30         11.20         5.82 o
 -14   5   1          0.27          1.34         4.41 o
 -13   5   1          1.64         -0.04         4.41 o
 -12   5   1          0.02         -0.20         3.32 o
 -11   5   1         16.88         17.69         3.91 o
 -10   5   1          3.93          2.38         2.81 o
  -9   5   1         32.12         29.08         2.92 o
  -8   5   1         10.19          5.68         1.62 o
  -7   5   1         56.26         51.21         2.25 o
  -6   5   1        105.01         97.27         2.56 o
  -5   5   1         41.66         40.58         1.53 o
  -4   5   1         98.43         92.61         3.22 o
  -3   5   1        128.33        132.89         9.72 o
  -2   5   1          4.36          4.04         0.90 o
  -1   5   1          4.86          4.90         0.57 o
   0   5   1          6.31          7.87         0.61 o
   1   5   1         25.99         29.47         1.31 o
   2   5   1         22.93         21.23         1.08 o
   3   5   1          2.72          3.98         0.72 o
   4   5   1          0.11          0.81         0.76 o
   5   5   1          2.00         -1.50         1.50 o
   6   5   1          3.32          0.91         1.48 o
   7   5   1          1.90         -0.90         1.73 o
   8   5   1         32.79         34.09         4.20 o
   9   5   1          0.37          4.63         4.08 o
  10   5   1          1.11          0.26         4.60 o
  11   5   1          0.62          3.55         4.92 o
 -14   6   1          1.99          2.22         4.77 o
 -13   6   1          3.67          3.16         4.31 o
 -12   6   1         15.42         13.26         3.96 o
 -11   6   1          9.84         11.42         3.43 o
 -10   6   1         20.39         20.06         3.41 o
  -9   6   1        519.06        481.92        13.31 o
  -8   6   1         99.93         91.13         3.32 o
  -7   6   1         15.37         12.54         2.34 o
  -6   6   1         22.21         22.12         2.79 o
  -5   6   1         37.77         36.96         7.95 o
  -4   6   1          7.97         16.56         4.18 o
  -3   6   1         91.91         87.00         7.63 o
  -2   6   1       1516.75       1611.14        31.12 o
  -1   6   1        102.76        119.48         1.88 o
   0   6   1        226.23        290.38         4.21 o
   1   6   1         65.92         77.46         2.34 o
   2   6   1        185.86        175.38         3.01 o
   3   6   1         16.59         22.02         1.40 o
   4   6   1        103.85         91.87         2.71 o
   5   6   1         16.92         23.15         1.73 o
   6   6   1        102.57         87.84         3.25 o
   7   6   1          0.78          0.31         1.83 o
   8   6   1          2.23          1.76         2.93 o
   9   6   1          0.22         -4.02         5.82 o
  10   6   1          1.63         -1.23         6.81 o
 -14   7   1          3.46          0.87         4.55 o
 -13   7   1          2.54         -0.80         4.55 o
 -12   7   1          1.18         -2.10         3.09 o
 -11   7   1          7.75          7.12         3.01 o
 -10   7   1          0.95          2.31         2.41 o
  -9   7   1         24.47         22.33         2.55 o
  -8   7   1          1.44         -0.50         1.49 o
  -7   7   1          7.92          5.66         1.26 o
  -6   7   1          2.22          2.57         2.72 o
  -5   7   1          0.00         -0.94         2.62 o
  -4   7   1         52.48         40.34         5.82 o
  -3   7   1          6.73          3.98         2.23 o
  -2   7   1        249.31        243.20        12.87 o
  -1   7   1          1.46          0.03         0.50 o
   0   7   1        123.07        104.89         2.28 o
   1   7   1          4.14          3.82         0.94 o
   2   7   1          0.96         -0.90         0.90 o
   3   7   1          2.22         -1.22         1.22 o
   4   7   1          0.37         -0.98         0.98 o
   5   7   1          5.16          2.90         1.30 o
   6   7   1         13.48         12.27         2.23 o
   7   7   1         11.36         14.44         4.02 o
   8   7   1          2.79         -3.03         5.49 o
   9   7   1         13.96         12.30         7.22 o
 -13   8   1          9.61         10.59         3.92 o
 -12   8   1        109.19        102.40        11.21 o
 -11   8   1          3.75         -3.06         4.03 o
 -10   8   1         17.72          5.73         4.02 o
  -9   8   1          0.27         -1.76         1.76 o
  -8   8   1          0.99          0.05         1.41 o
  -7   8   1          0.32         -0.95         1.71 o
  -6   8   1         40.67         44.36         5.07 o
  -5   8   1        282.86        279.11        16.73 o
  -4   8   1         48.42         48.13         6.89 o
  -3   8   1         33.27         31.10         3.89 o
  -2   8   1        143.93        142.76         4.28 o
  -1   8   1        329.93        385.42         5.62 o
   0   8   1         89.02        107.55         2.47 o
   1   8   1         18.09         17.77         2.17 o
   2   8   1        210.20        189.66         5.40 o
   3   8   1        497.28        474.93        10.34 o
   4   8   1         26.29         22.12         1.80 o
   5   8   1          0.20          1.16         1.48 o
   6   8   1         30.98         25.14         3.77 o
   7   8   1          9.86          5.82         5.41 o
   8   8   1          3.29         14.60         7.22 o
 -13   9   1          0.06         -5.49         5.49 o
 -12   9   1          3.35         -0.57         4.76 o
 -11   9   1          1.51          3.30         3.68 o
 -10   9   1          0.07         -1.93         1.93 o
  -9   9   1          0.59         -0.54         1.78 o
  -8   9   1          2.38          2.70         1.44 o
  -7   9   1          0.57          1.10         3.38 o
  -6   9   1          2.94          2.32         2.95 o
  -5   9   1         17.68          8.45         4.35 o
  -4   9   1         15.47         12.55         5.00 o
  -3   9   1          2.96          5.46         3.77 o
  -2   9   1          3.75          4.12         0.84 o
  -1   9   1         34.61         27.93         1.63 o
   0   9   1         82.91         81.84         3.55 o
   1   9   1         40.23         40.13         2.31 o
   2   9   1         48.04         59.72         4.29 o
   3   9   1          1.40          2.71         1.85 o
   4   9   1         28.33         34.83         3.25 o
   5   9   1          1.72          0.16         2.54 o
   6   9   1          0.01          3.49         5.29 o
   7   9   1          1.17         -5.08         5.17 o
   8   9   1          1.50          7.38         6.64 o
 -13  10   1          0.81         -4.59         4.59 o
 -12  10   1          0.99         -3.20         4.43 o
 -11  10   1          0.99         -4.32         7.79 o
 -10  10   1          1.41         -1.69         2.06 o
  -9  10   1         24.52         22.16         2.44 o
  -8  10   1         36.34         25.01         5.33 o
  -7  10   1         39.06         31.26         5.49 o
  -6  10   1         33.27         34.69         5.25 o
  -5  10   1          5.16         11.56         5.08 o
  -4  10   1          1.39         10.66         5.41 o
  -3  10   1        118.43        119.35         5.11 o
  -2  10   1         12.88         11.15         1.44 o
  -1  10   1        117.58        103.03         3.09 o
   0  10   1          0.03          1.27         1.52 o
   1  10   1        121.45        113.88         4.86 o
   2  10   1         12.04         16.75         2.69 o
   3  10   1         26.00         24.70         3.29 o
   4  10   1          2.60          1.94         2.83 o
   5  10   1         17.91         13.81         4.43 o
   6  10   1         16.53         33.97        16.24 o
 -12  11   1          0.08         -0.90         4.26 o
 -11  11   1          0.43          5.49         3.94 o
 -10  11   1          0.00          0.01         2.57 o
  -9  11   1          5.33          3.45         2.24 o
  -8  11   1          0.36         -3.53         3.84 o
  -7  11   1          0.05         -2.12         3.63 o
  -6  11   1         38.18         34.52         8.36 o
  -5  11   1         26.47         20.09         7.05 o
  -4  11   1         12.06          9.39         3.73 o
  -3  11   1          0.09         -0.25         2.36 o
  -2  11   1          6.70          5.25         2.86 o
  -1  11   1          0.54          0.49         1.28 o
   0  11   1         24.24         23.73         2.67 o
   1  11   1          2.45          2.16         2.10 o
   2  11   1          2.28          1.72         2.23 o
   3  11   1         24.26         25.56         3.33 o
   4  11   1         14.86         19.51         4.99 o
   5  11   1          0.09          2.95         4.29 o
 -11  12   1         10.78         12.22         4.18 o
 -10  12   1          1.11         -1.29         3.53 o
  -9  12   1          5.04          5.97         1.79 o
  -8  12   1          0.58         -2.63         4.05 o
  -7  12   1          5.48          4.97         4.47 o
  -6  12   1         47.63         53.30        10.25 o
  -5  12   1         39.87         31.90         8.36 o
  -4  12   1         17.66         15.18         2.04 o
  -3  12   1          8.95          6.60         2.03 o
  -2  12   1         41.40         50.62         4.19 o
  -1  12   1         11.36         10.97         2.98 o
   0  12   1          1.19         -0.37         2.00 o
   1  12   1          0.13         -0.20         2.20 o
   2  12   1          6.72          6.67         2.70 o
   3  12   1          6.18         18.15         4.69 o
   4  12   1         13.59         14.75         5.78 o
 -10  13   1          0.32          1.23         2.83 o
  -8  13   1          0.02         -2.06         4.50 o
  -7  13   1          0.00          5.14         4.49 o
  -6  13   1          2.74         14.84         7.71 o
  -5  13   1         18.44         16.36         3.14 o
  -4  13   1         15.65         14.05         4.57 o
  -3  13   1          0.12         -0.97         2.87 o
  -2  13   1          4.72          6.37         2.81 o
  -1  13   1          1.02          0.82         3.46 o
   0  13   1          0.05         -1.85         1.85 o
   1  13   1          1.15          3.66         3.29 o
   2  13   1          1.17          6.25         3.91 o
  -8  14   1          3.02         13.45         8.20 o
  -7  14   1          2.84          1.39         7.30 o
  -6  14   1          4.55          2.59         2.64 o
  -5  14   1          0.00          2.84         2.79 o
  -4  14   1          1.81          1.64         3.23 o
  -3  14   1          0.00         -1.80         3.15 o
  -2  14   1          7.45          9.64         3.94 o
  -1  14   1          7.04         14.24         4.51 o
   0  14   1          0.00          3.81         4.13 o
  -5  15   1          2.41          1.97         7.38 o
  -4  15   1          0.00         -6.56         6.56 o
   2 -15   2          9.24         21.24         8.45 o
   3 -15   2          2.68          4.83         3.88 o
   4 -15   2          1.77          1.86         3.27 o
   5 -15   2          5.14          3.71         3.11 o
  -1 -14   2          6.70          7.77         3.23 o
   0 -14   2          0.26          0.82         3.56 o
   1 -14   2          0.91          1.99         3.60 o
   2 -14   2          0.04         -0.45         3.02 o
   3 -14   2         25.24         21.77         5.17 o
   4 -14   2          8.99          7.64         2.31 o
   5 -14   2         52.43         47.48         9.57 o
  -3 -13   2          5.60         14.71         5.01 o
  -2 -13   2          2.64          0.45         3.16 o
  -1 -13   2          4.31          3.81         3.16 o
   0 -13   2          3.01          0.45         2.67 o
   1 -13   2          0.49          1.27         2.64 o
   2 -13   2          2.84          3.56         3.04 o
   3 -13   2          8.16         10.98         2.30 o
   4 -13   2          1.59          0.96         1.65 o
   5 -13   2          1.53         -2.95         5.08 o
   6 -13   2         11.91          3.94         6.89 o
   7 -13   2          1.50          8.04         5.74 o
   8 -13   2          1.69          8.36         6.89 o
  10 -13   2          0.17          0.37         2.03 o
  -4 -12   2          0.03          0.41         3.65 o
  -3 -12   2         20.51         23.74         4.10 o
  -2 -12   2          0.33         -1.35         2.62 o
  -1 -12   2          6.80          5.17         2.34 o
   0 -12   2          4.14          2.10         1.87 o
   1 -12   2         42.70         45.78         4.15 o
   2 -12   2        156.38        150.98         5.58 o
   3 -12   2         22.35         16.50         2.15 o
   4 -12   2          6.12          5.77         1.42 o
   5 -12   2          0.05         -4.76         4.76 o
   6 -12   2          7.31          8.38         4.08 o
   7 -12   2         15.63         25.17         6.97 o
   8 -12   2          1.48         -5.41         5.41 o
   9 -12   2          8.52          8.16         2.54 o
  10 -12   2         13.73         13.99         2.56 o
  11 -12   2          1.29          1.48         3.61 o
  -6 -11   2          0.18          4.18         6.40 o
  -5 -11   2          4.28          6.34         3.60 o
  -4 -11   2          3.49          2.04         3.04 o
  -3 -11   2          2.86          0.99         2.91 o
  -2 -11   2         45.38         42.18         4.19 o
  -1 -11   2         20.09         18.81         2.57 o
   0 -11   2          8.56         12.95         1.92 o
   1 -11   2         10.34          7.87         1.97 o
   2 -11   2          7.33          6.40         2.57 o
   3 -11   2          3.10          1.90         1.39 o
   4 -11   2          0.31         -0.52         3.02 o
   5 -11   2          3.26         -4.59         4.59 o
   6 -11   2          0.03         -0.45         3.03 o
   7 -11   2          2.67         -1.97         4.26 o
   8 -11   2          0.62         -2.54         4.59 o
   9 -11   2          1.30          1.56         1.67 o
  10 -11   2          0.01         -1.94         1.94 o
  11 -11   2          0.19         -3.24         3.24 o
  12 -11   2          0.00         -3.44         4.18 o
  -7 -10   2          5.01         20.74         7.95 o
  -6 -10   2          0.01         -1.95         3.05 o
  -5 -10   2         15.42         17.21         3.68 o
  -4 -10   2         60.57         63.00         5.03 o
  -3 -10   2          2.11          4.09         2.21 o
  -2 -10   2          7.20          6.92         2.16 o
  -1 -10   2        428.83        396.73         9.83 o
   0 -10   2         33.70         30.28         1.80 o
   1 -10   2         73.96         69.59         2.34 o
   2 -10   2         24.19         21.38         1.66 o
   3 -10   2          8.67         14.00         3.54 o
   4 -10   2          1.05         -2.18         2.54 o
   5 -10   2         42.27         38.62         7.63 o
   6 -10   2         61.91         64.51         6.26 o
   7 -10   2         64.24         55.18         8.20 o
   8 -10   2          3.64          5.06         1.96 o
   9 -10   2          6.83          5.09         1.94 o
  10 -10   2          4.44         -0.93         2.22 o
  11 -10   2          1.03         -0.96         3.62 o
  12 -10   2          4.39         -0.07         4.92 o
  13 -10   2         19.47         18.04         6.48 o
  -8  -9   2          1.29         -2.30         6.48 o
  -7  -9   2          0.02         -1.63         3.51 o
  -6  -9   2          0.04          1.40         2.79 o
  -5  -9   2          0.45         -2.30         2.30 o
  -4  -9   2         12.10         17.80         3.32 o
  -3  -9   2          3.08          1.79         1.74 o
  -2  -9   2          4.39          6.06         1.53 o
  -1  -9   2         30.79         24.89         1.59 o
   0  -9   2          0.07         -0.21         0.85 o
   1  -9   2          1.66          0.08         0.69 o
   2  -9   2          0.03         -0.68         0.68 o
   3  -9   2          2.13         -1.54         2.25 o
   4  -9   2          1.20          0.37         2.45 o
   5  -9   2          1.83         -2.54         3.53 o
   6  -9   2         29.04         31.40         6.19 o
   7  -9   2          0.84          1.56         4.18 o
   8  -9   2          0.06         -0.26         1.38 o
   9  -9   2          0.21         -1.36         1.76 o
  10  -9   2          0.09         -0.57         3.09 o
  11  -9   2          1.37          0.04         5.04 o
  12  -9   2          2.29         -1.93         4.28 o
  13  -9   2          0.05          8.45         5.74 o
  -9  -8   2          6.18         13.53         8.04 o
  -8  -8   2         43.83         52.30        18.78 o
  -7  -8   2          9.02          0.99         3.43 o
  -6  -8   2         13.97          8.21         2.16 o
  -5  -8   2         35.79         29.05         2.53 o
  -4  -8   2         75.10         56.02         2.42 o
  -3  -8   2         57.55         59.00         3.00 o
  -2  -8   2         71.26         67.88         2.50 o
  -1  -8   2          3.62          1.47         0.88 o
   0  -8   2          0.15         -0.67         0.67 o
   1  -8   2         35.28         32.27         1.09 o
   2  -8   2        207.88        235.69         9.83 o
   3  -8   2        301.77        346.40        13.01 o
   4  -8   2          7.06          5.37         2.74 o
   5  -8   2          8.95         13.81         3.25 o
   6  -8   2        147.24        163.75        12.30 o
   7  -8   2         40.31         36.85         2.11 o
   8  -8   2          0.32         -1.48         1.48 o
   9  -8   2         28.53         30.30         2.93 o
  10  -8   2        104.69        103.90         4.66 o
  11  -8   2        167.67        156.10        11.13 o
  12  -8   2          4.55          6.51         3.20 o
  13  -8   2          1.39          8.36         3.88 o
 -10  -7   2          0.45          7.95         7.79 o
  -9  -7   2          0.06         -0.57         4.26 o
  -8  -7   2         12.75          8.11         4.08 o
  -7  -7   2          0.45         -0.16         2.62 o
  -6  -7   2          6.97          4.53         1.69 o
  -5  -7   2          0.01          1.41         1.22 o
  -4  -7   2          1.87         -0.12         1.00 o
  -3  -7   2          6.90          8.52         0.87 o
  -2  -7   2          1.64          2.55         0.85 o
  -1  -7   2          7.72          7.09         0.90 o
   0  -7   2          1.38          1.04         0.65 o
   1  -7   2         21.28         18.65         0.92 o
   2  -7   2          1.66          1.56         1.95 o
   3  -7   2        163.12        165.00         7.58 o
   4  -7   2         16.28         13.47         2.81 o
   5  -7   2         15.37         17.11         3.16 o
   6  -7   2         20.47         20.25         5.00 o
   7  -7   2         25.00         26.22         2.02 o
   8  -7   2         12.45         11.04         1.56 o
   9  -7   2         45.64         46.35         3.21 o
  10  -7   2         63.90         64.18         3.62 o
  11  -7   2          2.41          0.82         2.98 o
  12  -7   2          4.31          0.92         3.27 o
  13  -7   2          0.49         -2.23         3.86 o
 -10  -6   2         18.85         17.30         7.87 o
  -9  -6   2          9.12          9.43         6.81 o
  -8  -6   2         29.35         22.47         3.78 o
  -7  -6   2         16.61         13.85         2.79 o
  -6  -6   2         16.38         13.98         2.11 o
  -5  -6   2         83.44         73.75         2.79 o
  -4  -6   2          0.06          0.14         0.87 o
  -3  -6   2         17.54         21.80         1.09 o
  -2  -6   2        216.94        244.80         3.60 o
  -1  -6   2        127.90        148.87         2.86 o
   0  -6   2         16.59         12.66         0.92 o
   1  -6   2          5.99          6.11         0.79 o
   2  -6   2        940.61       1043.74        20.74 o
   3  -6   2         31.44         38.82         3.54 o
   4  -6   2        192.08        221.21         9.16 o
   5  -6   2         12.51          8.20         3.36 o
   6  -6   2        444.90        489.33        11.06 o
   7  -6   2        274.07        295.77         5.81 o
   8  -6   2        488.46        488.50        10.08 o
   9  -6   2         24.12         34.57         2.93 o
  10  -6   2         95.29        108.57         5.91 o
  11  -6   2         60.37         61.26         5.10 o
  12  -6   2          0.06          0.77         3.39 o
  13  -6   2          0.02         -3.65         4.02 o
  14  -6   2          5.55          5.67         4.99 o
 -11  -5   2          1.96         -1.67         6.40 o
 -10  -5   2          0.00          2.21         4.30 o
  -9  -5   2          2.85          1.72         3.62 o
  -8  -5   2          5.28          5.34         2.89 o
  -7  -5   2          2.35         -1.46         1.46 o
  -6  -5   2          1.57          0.41         1.16 o
  -5  -5   2          0.23         -0.93         0.93 o
  -4  -5   2          4.03          4.78         0.92 o
  -3  -5   2         14.39         17.98         1.22 o
  -2  -5   2          8.82          9.49         0.72 o
  -1  -5   2        321.54        316.59         5.04 o
   0  -5   2         22.45         23.47         0.96 o
   1  -5   2        542.91        493.72         8.47 o
   2  -5   2        234.52        226.57         5.47 o
   3  -5   2         43.22         36.94         1.77 o
   4  -5   2         19.38         15.32         1.55 o
   5  -5   2          1.95          2.41         0.65 o
   6  -5   2        110.21        102.42         2.82 o
   7  -5   2         55.09         56.53         2.25 o
   8  -5   2          0.01         -0.18         1.52 o
   9  -5   2         28.78         31.69         2.84 o
  10  -5   2          3.19          2.17         2.75 o
  11  -5   2          0.10          0.76         2.99 o
  12  -5   2          1.69          1.93         3.47 o
  13  -5   2          4.29          9.53         5.00 o
  14  -5   2          3.42          5.44         5.82 o
 -11  -4   2          0.62         -1.77         4.39 o
 -10  -4   2         30.34         31.58         7.87 o
  -9  -4   2         18.80         12.47         5.70 o
  -8  -4   2         12.49         10.24         2.94 o
  -7  -4   2          5.07          0.84         1.58 o
  -6  -4   2         29.35         36.55         1.89 o
  -5  -4   2          2.21          3.06         0.91 o
  -4  -4   2        962.54       1166.04        16.28 o
  -3  -4   2         55.48         61.82         2.14 o
  -2  -4   2       1507.59       1821.47        20.57 o
  -1  -4   2       1278.73       1436.70        17.00 o
   0  -4   2         11.54         19.48         0.68 o
   1  -4   2       1229.49       1381.39        21.45 o
   2  -4   2        367.29        400.82         8.47 o
   3  -4   2       3303.52       3609.70        61.24 o
   4  -4   2        304.93        311.31         5.02 o
   5  -4   2       3769.54       4086.08        54.58 o
   6  -4   2          0.88          3.86         1.24 o
   7  -4   2        123.57        134.35         3.73 o
   8  -4   2          0.29         -0.79         1.22 o
   9  -4   2          3.06          1.20         1.91 o
  10  -4   2         27.20         30.91         3.96 o
  11  -4   2          5.41          9.10         5.20 o
  12  -4   2         10.69          7.63         3.69 o
  13  -4   2          0.65          1.38         4.92 o
  14  -4   2          0.17         -4.35         7.30 o
 -12  -3   2          4.79         -3.77         6.31 o
 -11  -3   2          0.11          8.07         4.93 o
 -10  -3   2          0.20          0.34         3.83 o
  -9  -3   2          0.35         -0.58         3.48 o
  -8  -3   2          0.43         -0.28         2.15 o
  -7  -3   2          8.23          5.87         1.70 o
  -6  -3   2          6.16          5.42         1.36 o
  -5  -3   2         15.20         13.69         1.20 o
  -4  -3   2         12.99         11.45         0.94 o
  -3  -3   2          0.70         -0.48         0.48 o
  -2  -3   2          1.42          1.18         0.54 o
  -1  -3   2        172.96        145.22         2.11 o
   0  -3   2        126.68         95.51         2.96 o
   1  -3   2       3942.94       3249.37        61.34 o
   2  -3   2        220.27        177.50         6.81 o
   3  -3   2         11.84         14.68         1.16 o
   4  -3   2          4.74          3.40         0.66 o
   5  -3   2        169.49        149.02         5.29 o
   6  -3   2        357.05        336.55         7.03 o
   7  -3   2         77.54         74.02         3.37 o
   8  -3   2         12.04         12.84         1.55 o
   9  -3   2          0.24         -1.44         1.44 o
  10  -3   2         10.16         11.29         3.16 o
  11  -3   2          2.74          1.54         2.96 o
  12  -3   2          0.07          1.49         4.51 o
  13  -3   2          0.22         -3.15         5.53 o
  14  -3   2          0.01          1.64         6.81 o
 -12  -2   2          0.01         -0.57         6.97 o
 -11  -2   2          1.68         -2.70         3.85 o
 -10  -2   2          0.50         -1.70         4.43 o
  -9  -2   2         37.28         38.58        11.07 o
  -8  -2   2         21.55         24.76         2.49 o
  -7  -2   2         22.51         21.43         1.96 o
  -6  -2   2        403.51        453.48         9.67 o
  -5  -2   2         45.40         63.85         3.71 o
  -4  -2   2         44.70         37.22         2.39 o
  -3  -2   2         77.72        108.27         1.92 o
  -2  -2   2          0.13         -0.22         0.52 o
  -1  -2   2       1008.39       1016.17        10.60 o
   0  -2   2      42726.25      44654.61       491.43 o
   1  -2   2       6908.80       7277.37        90.04 o
   2  -2   2      43482.43      45057.36       530.92 o
   3  -2   2         18.79         18.29         1.06 o
   4  -2   2       2536.35       2627.42        35.05 o
   5  -2   2         58.78         72.24         2.84 o
   6  -2   2        188.12        191.35         3.99 o
   7  -2   2        389.39        440.43         7.97 o
   8  -2   2         39.96         38.35         2.41 o
   9  -2   2         95.66         98.22         4.19 o
  10  -2   2          1.35          0.19         2.85 o
  11  -2   2          5.22          2.40         3.68 o
  12  -2   2          0.35         -3.77         3.77 o
  13  -2   2          3.41          1.89         6.81 o
 -13  -1   2          0.42          6.40         7.63 o
 -12  -1   2          0.30         -0.25         6.64 o
 -11  -1   2          3.79          3.98         3.90 o
 -10  -1   2          3.29          2.83         3.62 o
  -9  -1   2          8.60          3.35         2.81 o
  -8  -1   2        101.45         98.88         4.11 o
  -7  -1   2          4.32          3.98         1.31 o
  -6  -1   2         22.61         18.81         1.57 o
  -5  -1   2         30.51         31.38         1.55 o
  -4  -1   2         32.04         25.58         1.10 o
  -3  -1   2        544.58        446.87         6.79 o
  -2  -1   2         12.64         13.54         0.62 o
  -1  -1   2         91.11         48.90         1.33 o
   0  -1   2          5.44          2.38         0.19 o
   1  -1   2          0.05         -0.16         0.16 o
   2  -1   2         59.90         42.09         1.24 o
   3  -1   2         21.56         16.73         0.79 o
   4  -1   2         10.92          8.52         0.77 o
   5  -1   2        343.48        335.04         6.39 o
   6  -1   2        138.99        146.00         3.67 o
   7  -1   2         47.66         43.61         2.11 o
   8  -1   2          5.37          4.21         1.76 o
   9  -1   2          5.27          4.37         2.60 o
  10  -1   2          1.58         -2.03         2.48 o
  11  -1   2          1.16         -2.83         2.83 o
  12  -1   2          0.29         -0.98         5.74 o
  13  -1   2          0.00         -0.82         6.64 o
 -13   0   2          0.87          0.74         6.48 o
 -12   0   2          9.07         18.04         8.20 o
 -11   0   2          6.68          5.29         3.94 o
 -10   0   2          2.79          3.81         3.80 o
  -9   0   2          0.27          0.94         1.95 o
  -8   0   2         14.41         15.04         1.95 o
  -7   0   2         29.05         20.04         1.79 o
  -6   0   2        678.93        736.91        12.16 o
  -5   0   2        594.07        628.79         9.65 o
  -4   0   2          1.57          1.36         0.71 o
  -3   0   2       4045.62       4438.30        52.39 o
  -2   0   2      35017.98      36995.82       379.28 o
  -1   0   2       1756.78       1856.56        20.97 o
   0   0   2       4206.91       4074.63        66.73 o
   1   0   2       2367.11       2412.64        28.17 o
   2   0   2       1064.76       1045.70        12.63 o
   3   0   2       2709.71       2902.73        38.31 o
   4   0   2       2197.27       2520.15        36.18 o
   5   0   2        820.71        895.71        15.06 o
   6   0   2        383.55        497.37        10.98 o
   7   0   2          0.30          2.07         1.36 o
   8   0   2         10.47         15.07         2.37 o
   9   0   2         42.88         50.75         4.45 o
  10   0   2          2.32         -1.10         2.56 o
  11   0   2          1.36         -4.92         4.92 o
  12   0   2          1.40         -1.39         6.56 o
  13   0   2         22.16         16.32         8.61 o
 -13   1   2          7.67         15.33         7.71 o
 -12   1   2          0.86          0.74         5.58 o
 -11   1   2         13.00          5.73         3.81 o
 -10   1   2          0.38         -0.49         2.48 o
  -9   1   2          2.50          3.53         1.72 o
  -8   1   2        108.72        122.39         4.07 o
  -7   1   2         24.24         23.25         1.61 o
  -6   1   2        142.15        147.42         3.22 o
  -5   1   2       1597.83       1366.77        20.06 o
  -4   1   2        279.74        327.97         5.73 o
  -3   1   2       1484.19       1157.56        14.79 o
  -2   1   2          7.80          7.68         0.39 o
  -1   1   2        100.33         80.71         2.88 o
   0   1   2          0.08         -0.17         0.17 o
   1   1   2          1.05         -0.24         0.24 o
   2   1   2         79.11         57.12         1.58 o
   3   1   2        970.86        884.00        12.39 o
   4   1   2         96.41         94.20         2.81 o
   5   1   2          5.23          6.41         1.24 o
   6   1   2          1.29          0.92         1.16 o
   7   1   2          0.00         -1.19         1.28 o
   8   1   2          0.00          0.93         1.88 o
   9   1   2          3.23         -1.90         3.51 o
  10   1   2          3.87         -2.74         3.34 o
  11   1   2          2.19         -3.31         4.67 o
  12   1   2          5.62         11.07         7.54 o
  13   1   2          0.02         -6.72         6.81 o
 -14   2   2          0.02         -4.59         6.31 o
 -13   2   2          0.72          0.66         5.90 o
 -12   2   2          0.31          0.44         4.65 o
 -11   2   2          0.24          1.71         3.02 o
 -10   2   2        187.72        195.17         7.36 o
  -9   2   2          1.87          2.51         1.87 o
  -8   2   2        395.45        400.16         8.50 o
  -7   2   2         33.55         27.03         2.40 o
  -6   2   2          0.94         -3.57         3.57 o
  -5   2   2        582.01        700.14        10.41 o
  -4   2   2        159.81        150.90         3.14 o
  -3   2   2       1258.41       1284.60        18.90 o
  -2   2   2       1829.22       2071.32        29.13 o
  -1   2   2       1552.00       1514.70        18.83 o
   0   2   2        125.43        133.54         1.73 o
   1   2   2        898.70        932.04        11.79 o
   2   2   2        316.12        317.11         5.26 o
   3   2   2          1.74          2.21         0.64 o
   4   2   2          9.41          4.56         0.92 o
   5   2   2         33.22         28.45         2.18 o
   6   2   2         49.10         54.06         4.01 o
   7   2   2          0.00          1.24         1.22 o
   8   2   2         52.92         62.83         4.04 o
   9   2   2         49.76         36.97         7.99 o
  10   2   2        115.73        122.16        14.14 o
  11   2   2         23.53         23.54         7.83 o
  12   2   2         15.45         12.22         8.20 o
 -14   3   2          0.04         -5.08         6.07 o
 -13   3   2          4.60          3.34         4.45 o
 -12   3   2         11.80         13.41         4.21 o
 -11   3   2          0.89          4.23         3.11 o
 -10   3   2         51.28         61.18         5.54 o
  -9   3   2         18.27         27.18         5.26 o
  -8   3   2         18.62         12.54         1.85 o
  -7   3   2         20.75         14.20         1.93 o
  -6   3   2         86.28         71.46         3.60 o
  -5   3   2          1.11          0.19         0.96 o
  -4   3   2        414.20        395.92         8.78 o
  -3   3   2        439.34        365.34         7.22 o
  -2   3   2         83.97         80.25         3.24 o
  -1   3   2        111.03         99.01         2.40 o
   0   3   2          0.39         -0.25         0.26 o
   1   3   2          0.47         -0.33         0.33 o
   2   3   2          0.77          0.91         0.51 o
   3   3   2          9.28          9.63         0.90 o
   4   3   2         16.59         15.63         1.15 o
   5   3   2          8.91          6.39         1.21 o
   6   3   2          0.03         -0.65         1.16 o
   7   3   2         25.35         21.51         2.82 o
   8   3   2         10.73          5.39         2.99 o
   9   3   2          2.50          2.17         3.83 o
  10   3   2          0.46          7.27         4.27 o
  11   3   2          0.07          2.08         4.67 o
  12   3   2          1.53         -3.44         7.22 o
 -14   4   2          0.50         -0.22         4.76 o
 -13   4   2          4.19          2.42         4.75 o
 -12   4   2         22.90         12.15         3.91 o
 -11   4   2          0.51          4.36         3.27 o
 -10   4   2         78.41         59.49         4.90 o
  -9   4   2         64.99         68.89         4.79 o
  -8   4   2         15.68         12.68         1.89 o
  -7   4   2         30.40         28.50         1.87 o
  -6   4   2        731.88        718.09        11.46 o
  -5   4   2          2.67          3.27         0.78 o
  -4   4   2          9.73          2.89         0.97 o
  -3   4   2          2.81          3.89         0.60 o
  -2   4   2        428.07        445.80         8.13 o
  -1   4   2         14.76         14.18         0.49 o
   0   4   2         43.00         57.48         1.35 o
   1   4   2        550.27        534.15         6.86 o
   2   4   2          5.88          1.63         0.50 o
   3   4   2        348.89        397.34         5.41 o
   4   4   2          0.95          0.62         0.82 o
   5   4   2        634.95        652.27        11.71 o
   6   4   2          1.21         -1.23         1.23 o
   7   4   2        159.97        167.97         5.96 o
   8   4   2         19.32         20.05         3.57 o
   9   4   2         82.26         95.02         8.52 o
  10   4   2         11.18         11.19         4.68 o
  11   4   2         16.19          7.44         5.47 o
 -14   5   2          0.46         -4.46         4.46 o
 -13   5   2          0.19          1.94         4.32 o
 -12   5   2          1.73          5.27         3.48 o
 -11   5   2         17.94         20.66         3.98 o
 -10   5   2          0.01         -0.51         2.65 o
  -9   5   2          0.01         -1.90         1.90 o
  -8   5   2         21.53         18.26         2.88 o
  -7   5   2         24.29         24.28         1.97 o
  -6   5   2         64.58         61.59         2.05 o
  -5   5   2          0.29          0.39         0.55 o
  -4   5   2         52.81         51.86         2.63 o
  -3   5   2         14.21         13.97         1.36 o
  -2   5   2        296.27        284.62         7.19 o
  -1   5   2          2.41          1.82         0.46 o
   0   5   2        255.01        257.95         4.28 o
   1   5   2          4.06          2.67         0.72 o
   2   5   2          8.49          7.64         0.73 o
   3   5   2          1.82          1.38         0.70 o
   4   5   2          3.54          1.61         0.85 o
   5   5   2          7.46          3.84         1.29 o
   6   5   2          4.45          3.96         1.49 o
   7   5   2         33.14         36.46         5.26 o
   8   5   2         44.83         38.29         4.41 o
   9   5   2         12.09         12.42         4.92 o
  10   5   2          1.57          5.09        12.01 o
  11   5   2          7.80         17.88         9.02 o
 -14   6   2          0.03         -2.23         4.66 o
 -13   6   2          2.87         -2.72         4.63 o
 -12   6   2          0.84         -2.86         3.18 o
 -11   6   2         17.11         17.15         3.69 o
 -10   6   2          3.09          4.41         2.79 o
  -9   6   2         85.18         59.93         5.99 o
  -8   6   2         11.03          4.85         1.62 o
  -7   6   2         57.32         58.87         1.99 o
  -6   6   2         38.87         37.99         2.04 o
  -5   6   2         91.25        111.98         6.54 o
  -4   6   2         17.65         19.43         4.51 o
  -3   6   2          2.30          8.61         3.44 o
  -2   6   2       1120.93       1190.46        18.95 o
  -1   6   2         66.56         87.02         1.70 o
   0   6   2         54.48         51.58         1.54 o
   1   6   2         79.20         98.97         2.62 o
   2   6   2        573.71        581.99         7.79 o
   3   6   2         88.19         65.44         2.07 o
   4   6   2        218.52        197.87         4.26 o
   5   6   2        102.72         95.64         3.04 o
   6   6   2         43.23         53.09         2.60 o
   7   6   2          5.04          2.19         2.25 o
   8   6   2         28.12         37.81         7.34 o
   9   6   2         13.06         15.42         7.54 o
  10   6   2          2.81         -1.48         7.13 o
 -14   7   2          0.00         -2.21         4.13 o
 -13   7   2          2.66          0.75         7.75 o
 -12   7   2          0.19         -0.48         2.94 o
 -11   7   2          0.97         -0.90         3.38 o
 -10   7   2          0.58         -1.38         3.34 o
  -9   7   2          0.93         -1.24         1.24 o
  -8   7   2          1.12          0.27         1.60 o
  -7   7   2          0.45          0.10         1.12 o
  -6   7   2          1.68          1.91         1.81 o
  -5   7   2         22.44         15.25         4.67 o
  -4   7   2          4.37          5.41         3.94 o
  -3   7   2         35.16         34.27         5.58 o
  -2   7   2        255.23        221.34         5.03 o
  -1   7   2         10.38          8.66         0.86 o
   0   7   2         71.88         63.03         1.93 o
   1   7   2          4.81          1.96         0.94 o
   2   7   2         53.29         41.75         3.20 o
   3   7   2          3.76         -1.38         1.42 o
   4   7   2          1.13         -1.13         1.13 o
   5   7   2         14.35         15.74         1.80 o
   6   7   2         12.77          7.98         1.89 o
   7   7   2          9.22         13.69         6.31 o
   8   7   2          3.67          1.31         5.74 o
   9   7   2          5.41          2.21         6.56 o
 -13   8   2          0.21          1.15         3.46 o
 -12   8   2          8.28         -0.85         3.05 o
 -11   8   2          9.95         -0.73         4.70 o
 -10   8   2         15.36         15.18         3.89 o
  -9   8   2         10.81          8.48         2.22 o
  -8   8   2          8.64          8.68         1.75 o
  -7   8   2         16.41         19.16         1.61 o
  -6   8   2          0.18          3.65         2.98 o
  -5   8   2        405.17        452.45        23.53 o
  -4   8   2         95.31         99.46         9.27 o
  -3   8   2         27.79         26.40         5.58 o
  -2   8   2          5.37          4.61         0.74 o
  -1   8   2          0.03         -0.28         0.74 o
   0   8   2         46.10         48.73         2.26 o
   1   8   2        107.33         93.87         3.08 o
   2   8   2        167.14        209.81         5.79 o
   3   8   2        406.46        413.30         9.40 o
   4   8   2         84.57         96.53         3.27 o
   5   8   2         51.98         64.52         3.25 o
   6   8   2         13.17         12.42         4.15 o
   7   8   2          3.16          0.57         5.41 o
   8   8   2          2.43          4.84         6.48 o
 -13   9   2          0.25         -4.92         4.92 o
 -12   9   2          0.00         -0.57         4.92 o
 -11   9   2          0.00          0.74         3.59 o
 -10   9   2          0.03         -1.40         2.73 o
  -9   9   2          0.08          0.21         1.64 o
  -8   9   2          1.75         -1.02         1.37 o
  -7   9   2          1.53          1.90         3.30 o
  -6   9   2          0.71          2.75         3.03 o
  -5   9   2          1.87         -3.53         3.85 o
  -4   9   2         38.69         34.11         6.48 o
  -3   9   2         25.29         25.36         1.76 o
  -2   9   2          8.56          8.10         1.24 o
  -1   9   2          6.93          2.46         1.46 o
   0   9   2         45.38         38.69         1.89 o
   1   9   2          1.48         -1.14         1.49 o
   2   9   2         50.06         54.24         4.83 o
   3   9   2          0.08          1.55         1.77 o
   4   9   2         11.18         17.41         2.73 o
   5   9   2          2.31          2.92         2.87 o
   6   9   2          0.31          0.03         3.78 o
   7   9   2          0.00          4.02         5.90 o
 -13  10   2          0.40         -5.00         5.00 o
 -12  10   2          1.23         -1.72         4.59 o
 -11  10   2          0.29         -1.89         3.39 o
 -10  10   2          1.02          1.06         2.17 o
  -9  10   2          4.88          2.50         1.86 o
  -8  10   2         41.10         41.81         3.20 o
  -7  10   2          2.71          1.59         3.43 o
  -6  10   2          2.03          7.54         5.90 o
  -5  10   2          6.11          7.71         5.17 o
  -4  10   2          0.60          0.82         4.84 o
  -3  10   2          6.84          9.03         1.81 o
  -2  10   2        154.12        156.74         5.25 o
  -1  10   2        161.24        167.81         4.20 o
   0  10   2         43.01         47.92         3.13 o
   1  10   2         56.67         51.90         3.44 o
   2  10   2         13.54         10.71         2.46 o
   3  10   2          5.30          6.71         2.48 o
   4  10   2         25.47         22.11         3.24 o
   5  10   2          5.54         13.08         4.54 o
   6  10   2         49.97         58.22         9.76 o
 -12  11   2          0.01          1.39         4.59 o
 -11  11   2          1.09         -1.48         3.69 o
 -10  11   2          1.10          0.48         3.03 o
  -9  11   2         12.92         12.21         2.07 o
  -8  11   2          4.61          4.01         4.27 o
  -7  11   2          2.45          1.76         3.89 o
  -6  11   2         18.08         16.73         7.13 o
  -5  11   2          4.81         10.58         6.23 o
  -4  11   2          0.14         -0.68         1.60 o
  -3  11   2          6.67          5.85         1.95 o
  -2  11   2          3.82          2.92         1.74 o
  -1  11   2          9.27          9.85         1.56 o
   0  11   2          0.58         -1.62         1.83 o
   1  11   2          4.82          7.05         2.34 o
   2  11   2          0.66          0.78         2.23 o
   3  11   2         12.87         14.61         3.13 o
   4  11   2         10.50         17.81         5.41 o
   5  11   2          0.21          6.45         4.55 o
 -11  12   2          0.56         -0.98         3.69 o
 -10  12   2          4.41          5.56         2.52 o
  -9  12   2         17.09         22.53         2.36 o
  -8  12   2         14.73          9.56         5.48 o
  -7  12   2          3.25         12.31         5.29 o
  -6  12   2         32.33         32.39         9.02 o
  -5  12   2         56.91         50.23         2.95 o
  -4  12   2          0.36         -1.75         1.75 o
  -3  12   2          1.34          0.64         1.93 o
  -2  12   2         35.62         39.72         3.99 o
  -1  12   2          6.47         10.80         3.15 o
   0  12   2          0.80          0.72         2.04 o
   1  12   2          3.27          2.43         2.47 o
   2  12   2         24.51         37.06         3.73 o
   3  12   2         40.87         47.88         6.09 o
   4  12   2         23.78         24.14         5.47 o
 -10  13   2          0.39          0.98         3.20 o
  -9  13   2          0.01         -0.97         2.43 o
  -8  13   2          0.09          0.16         7.13 o
  -7  13   2         13.78         18.43         8.28 o
  -6  13   2          2.72          0.08         6.15 o
  -5  13   2         33.55         32.20         2.76 o
  -4  13   2         16.17         17.25         2.61 o
  -3  13   2          0.00          0.97         3.04 o
  -2  13   2          0.79          0.24         2.99 o
  -1  13   2          3.61          8.80         3.25 o
   0  13   2          4.52          5.80         3.55 o
   1  13   2          0.01         -0.12         2.58 o
   2  13   2          0.07          1.85         3.80 o
  -8  14   2          0.00          8.94         8.53 o
  -7  14   2          1.58         -5.25         6.40 o
  -6  14   2          3.14          4.39         2.23 o
  -5  14   2          0.08          0.57         3.07 o
  -4  14   2          2.84         -0.55         3.23 o
  -3  14   2          0.11          1.83         3.43 o
  -2  14   2         20.18         27.84        10.04 o
  -1  14   2         19.61         19.66         6.11 o
   0  14   2          0.02          0.34         4.06 o
   2 -15   3          0.62          4.36         6.44 o
   3 -15   3          0.13          3.44         4.43 o
   4 -15   3          1.66         -0.16         3.69 o
   5 -15   3          4.81          3.20         3.36 o
  -1 -14   3          0.79          1.03         3.03 o
   0 -14   3          1.84          2.87         5.17 o
   1 -14   3         13.69         26.52         4.79 o
   2 -14   3          1.59          0.66         4.18 o
   3 -14   3          0.23          0.82         3.18 o
   4 -14   3          0.05         -2.00         2.00 o
   5 -14   3         17.35          5.27         2.12 o
  -3 -13   3         13.87         21.19         5.26 o
  -2 -13   3          0.00         -2.42         3.48 o
  -1 -13   3          4.69          7.18         2.85 o
   0 -13   3          0.28         -0.07         2.76 o
   1 -13   3         10.36         14.16         3.36 o
   2 -13   3          8.96          7.56         3.01 o
   3 -13   3          0.01         -1.01         1.84 o
   4 -13   3          2.07          2.06         1.72 o
   6 -13   3          0.25          4.18         4.43 o
   7 -13   3          0.31         -3.28         4.84 o
  10 -13   3          0.12         -2.15         2.15 o
  -4 -12   3         23.10         27.92         4.82 o
  -3 -12   3         25.55         32.04         4.35 o
  -2 -12   3          4.14          5.29         2.92 o
  -1 -12   3         18.03         25.80         2.94 o
   0 -12   3          2.87          2.90         1.88 o
   1 -12   3         13.48          9.00         2.89 o
   2 -12   3         74.19         71.82         5.34 o
   3 -12   3         19.86         13.08         2.02 o
   4 -12   3         10.00          6.86         1.47 o
   5 -12   3          4.60          4.43         5.58 o
   6 -12   3          1.79          4.02         4.18 o
   7 -12   3          2.70         -4.76         4.76 o
   8 -12   3         10.01          8.94         6.31 o
   9 -12   3          7.05          5.68         1.81 o
  10 -12   3         17.16         12.36         2.67 o
  11 -12   3          0.25         -1.56         3.77 o
  -6 -11   3          0.06         16.48         7.30 o
  -5 -11   3          1.84         -3.21         3.21 o
  -4 -11   3          3.96         -1.29         2.86 o
  -3 -11   3          0.96          5.98         2.97 o
  -2 -11   3         18.45         13.69         3.35 o
  -1 -11   3          2.84          2.46         2.00 o
   0 -11   3         17.50         16.69         2.02 o
   1 -11   3         31.76         28.60         4.40 o
   2 -11   3          0.08         -0.87         2.13 o
   3 -11   3         10.91          7.39         1.51 o
   4 -11   3          0.97         -3.03         3.03 o
   5 -11   3          0.83         -2.95         4.76 o
   6 -11   3          0.12         -0.41         4.10 o
   7 -11   3          0.75          5.08         5.08 o
   8 -11   3          0.04          2.30         5.00 o
   9 -11   3          0.00         -1.04         1.73 o
  10 -11   3          0.02          2.26         2.38 o
  11 -11   3          0.06          2.30         4.10 o
  12 -11   3          0.09          0.74         4.67 o
  -7 -10   3         51.40         76.50        21.56 o
  -6 -10   3          8.73         12.14         3.72 o
  -5 -10   3         10.61         11.29         3.53 o
  -4 -10   3         18.00         18.32         3.53 o
  -3 -10   3         59.82         55.91         4.51 o
  -2 -10   3         17.74         21.07         2.69 o
  -1 -10   3         86.94         71.87         3.33 o
   0 -10   3          2.48         -1.10         1.10 o
   1 -10   3        116.18        104.99         2.71 o
   2 -10   3         35.41         35.47         1.86 o
   3 -10   3         32.11         26.79         1.61 o
   4 -10   3          0.40         -0.03         2.60 o
   5 -10   3          7.17         -4.76         4.76 o
   6 -10   3         39.43         49.12         7.30 o
   7 -10   3         85.24         87.98         9.84 o
   8 -10   3         11.63          9.62         1.81 o
   9 -10   3          4.21          5.18         2.00 o
  10 -10   3          3.02          3.21         7.46 o
  11 -10   3          1.78         -1.71         3.44 o
  12 -10   3          3.40          5.41         5.25 o
  -8  -9   3          0.99          5.46         4.66 o
  -7  -9   3          0.63         -1.46         3.70 o
  -6  -9   3          1.28          3.88         2.89 o
  -5  -9   3          0.03         -0.79         2.46 o
  -4  -9   3         10.39          8.82         3.18 o
  -3  -9   3         10.26          3.81         2.00 o
  -2  -9   3         11.46         10.54         1.67 o
  -1  -9   3          9.48          6.02         1.30 o
   0  -9   3          2.41          2.37         0.94 o
   1  -9   3          7.48          8.91         0.90 o
   2  -9   3          0.12          0.41         0.61 o
   3  -9   3          0.37          0.46         2.28 o
   4  -9   3          7.68          6.35         2.96 o
   5  -9   3          0.44         -0.08         3.36 o
   6  -9   3         13.70         11.73         5.00 o
   7  -9   3          0.17          1.64         4.10 o
   8  -9   3          0.41          0.00         1.49 o
   9  -9   3          1.86         -0.44         1.95 o
  10  -9   3          5.91          7.69         4.02 o
  11  -9   3          7.34          3.58         4.01 o
  12  -9   3          5.12          2.75         4.55 o
  13  -9   3          0.23          3.85         5.82 o
  -9  -8   3          9.18         34.77         9.43 o
  -8  -8   3          0.00          4.51         4.00 o
  -7  -8   3         58.54         81.78        12.50 o
  -6  -8   3         78.86         62.23         3.79 o
  -5  -8   3          0.06         -0.20         1.47 o
  -4  -8   3        468.64        405.72         7.70 o
  -3  -8   3         23.55         13.84         1.90 o
  -2  -8   3         80.75         73.11         2.44 o
  -1  -8   3        108.51        108.19         2.63 o
   0  -8   3         67.15         70.16         1.93 o
   1  -8   3          4.92          8.39         0.75 o
   2  -8   3         23.95         22.75         3.57 o
   3  -8   3        191.60        217.44         9.53 o
   4  -8   3        924.04        988.54        29.77 o
   5  -8   3        233.56        238.36        14.92 o
   6  -8   3         15.62         11.73         4.51 o
   7  -8   3          2.18          1.50         2.10 o
   8  -8   3          8.48         12.23         2.03 o
   9  -8   3          1.94          0.16         3.27 o
  10  -8   3          8.03          5.30         1.87 o
  11  -8   3        186.57        185.26        11.74 o
  12  -8   3         13.63          7.51         4.69 o
  13  -8   3          1.80          1.31         7.05 o
 -10  -7   3          1.72          5.99         7.22 o
  -9  -7   3          0.02          1.89         5.33 o
  -8  -7   3          2.47          0.08         5.74 o
  -7  -7   3          0.59         -2.89         2.89 o
  -6  -7   3          1.57         -0.29         1.41 o
  -5  -7   3          9.60          7.69         1.58 o
  -4  -7   3          0.08          0.58         0.99 o
  -3  -7   3          0.30         -0.67         0.67 o
  -2  -7   3          3.54          3.25         0.92 o
  -1  -7   3          1.72          2.10         0.79 o
   0  -7   3         19.16         18.41         1.00 o
   1  -7   3         86.59         86.85         1.78 o
   2  -7   3          0.03          1.44         1.88 o
   3  -7   3         27.61         29.42         3.47 o
   4  -7   3         18.54         20.99         3.16 o
   5  -7   3         91.79         75.19         7.38 o
   6  -7   3          5.23          5.98         1.10 o
   7  -7   3         12.22         10.90         1.75 o
   8  -7   3         90.69         97.99         3.35 o
   9  -7   3         10.47         10.25         1.55 o
  10  -7   3          6.13          8.42         5.31 o
  11  -7   3          1.18          2.76         2.90 o
  12  -7   3          1.30          0.65         3.19 o
  13  -7   3          1.18         -2.51         3.86 o
 -10  -6   3          7.55         10.25         7.95 o
  -9  -6   3         27.70         24.76         7.95 o
  -8  -6   3         57.88         50.62         5.07 o
  -7  -6   3        275.36        266.83         8.56 o
  -6  -6   3         14.06          5.72         1.84 o
  -5  -6   3         40.77         42.18         2.79 o
  -4  -6   3         78.79         65.05         2.42 o
  -3  -6   3         18.25         18.43         1.20 o
  -2  -6   3        477.01        563.31         7.14 o
  -1  -6   3         19.18         22.33         1.42 o
   0  -6   3       1809.89       2202.48        27.43 o
   1  -6   3       1407.61       1586.21        19.81 o
   2  -6   3        400.19        380.24         9.92 o
   3  -6   3         10.54         12.14         3.89 o
   4  -6   3       1101.33       1105.96        32.68 o
   5  -6   3         77.63         86.51         7.46 o
   6  -6   3          2.11          2.52         1.22 o
   7  -6   3        314.04        342.77         6.58 o
   8  -6   3       1480.48       1545.67        24.82 o
   9  -6   3         36.93         43.01         2.68 o
  10  -6   3         55.28         66.97         4.77 o
  11  -6   3          4.87          9.32         3.41 o
  12  -6   3          4.88         13.24         7.00 o
  13  -6   3          0.17          2.78         4.32 o
  14  -6   3          0.04         -1.69         4.51 o
 -11  -5   3          1.38         -2.98         5.17 o
 -10  -5   3          0.90          2.46         4.29 o
  -9  -5   3          1.56          3.62         3.76 o
  -8  -5   3          0.01         -2.72         2.72 o
  -7  -5   3          0.68         -1.52         1.52 o
  -6  -5   3          0.15         -1.30         1.30 o
  -5  -5   3         10.35         12.10         1.20 o
  -4  -5   3          3.04          2.72         0.78 o
  -3  -5   3          3.40          3.74         0.75 o
  -2  -5   3          0.82         -0.50         0.55 o
  -1  -5   3        352.62        333.61         5.42 o
   0  -5   3         37.13         32.54         1.07 o
   1  -5   3        148.92        124.75         3.90 o
   2  -5   3         58.04         55.89         1.82 o
   3  -5   3         27.41         32.69         2.75 o
   4  -5   3        145.89        127.27         4.43 o
   5  -5   3          0.51          1.75         0.72 o
   6  -5   3          5.85          6.71         1.07 o
   7  -5   3          3.69          4.29         1.00 o
   8  -5   3        140.73        145.16         4.11 o
   9  -5   3         96.53         99.65         4.52 o
  10  -5   3          8.40          7.14         3.21 o
  11  -5   3          2.80          1.57         3.00 o
  12  -5   3          8.85          5.76         3.80 o
  13  -5   3          0.13         -1.19         6.64 o
  14  -5   3          0.10         -4.73         4.73 o
 -11  -4   3         10.46          5.55         4.96 o
 -10  -4   3         18.22         15.09         4.91 o
  -9  -4   3          2.10          1.49         8.57 o
  -8  -4   3          5.00          0.06         2.26 o
  -7  -4   3          4.04          0.60         1.57 o
  -6  -4   3         14.93         13.77         1.73 o
  -5  -4   3        404.79        431.96         9.19 o
  -4  -4   3       1762.49       2035.35        24.66 o
  -3  -4   3        890.14       1197.23        14.18 o
  -2  -4   3        265.74        289.67         4.36 o
  -1  -4   3        983.17       1047.92        12.06 o
   0  -4   3       1243.51       1391.21        17.41 o
   1  -4   3        539.96        594.95         8.29 o
   2  -4   3       1677.01       1911.02        32.14 o
   3  -4   3        180.57        217.24         4.14 o
   4  -4   3       4179.94       4718.66        66.28 o
   5  -4   3       4511.76       5076.64        67.64 o
   6  -4   3        338.36        383.35         6.30 o
   7  -4   3          0.43         -0.07         0.93 o
   8  -4   3          0.62         -0.99         0.99 o
   9  -4   3         55.67         52.71         3.42 o
  10  -4   3          0.06         -1.29         2.58 o
  11  -4   3         27.43         25.55         4.10 o
  12  -4   3         30.69         32.64         5.39 o
  13  -4   3          0.00         -1.86         3.79 o
  14  -4   3          4.43          6.72         6.72 o
 -12  -3   3          0.06          3.94         7.30 o
 -11  -3   3          1.16          0.53         4.25 o
 -10  -3   3          0.01          1.55         4.80 o
  -9  -3   3          0.00         -2.53         3.57 o
  -8  -3   3          1.00         -0.35         2.08 o
  -7  -3   3         22.14         18.23         2.16 o
  -6  -3   3         91.10         87.67         3.46 o
  -5  -3   3          1.95          1.55         1.13 o
  -4  -3   3         16.96         12.99         1.04 o
  -3  -3   3          1.33          0.27         0.55 o
  -2  -3   3          6.23          5.71         0.49 o
  -1  -3   3        819.27        717.00         9.04 o
   0  -3   3         83.67         81.77         2.85 o
   1  -3   3       8596.39       7604.35       101.83 o
   2  -3   3         49.74         49.60         2.16 o
   3  -3   3          0.22          0.81         0.50 o
   4  -3   3          8.56          6.22         0.67 o
   5  -3   3        131.28         99.91         3.13 o
   6  -3   3        103.73         95.20         3.22 o
   7  -3   3          7.74          4.94         1.15 o
   8  -3   3          1.44          1.65         1.19 o
   9  -3   3          0.16         -0.78         1.54 o
  10  -3   3          0.00         -0.22         2.55 o
  11  -3   3          0.35         -4.19         5.04 o
  12  -3   3          0.46          4.15         7.87 o
  13  -3   3          0.44          4.17         6.93 o
 -12  -2   3          2.72          6.97         7.71 o
 -11  -2   3          1.87         -1.64         3.94 o
 -10  -2   3          2.59          2.75         3.71 o
  -9  -2   3         21.01         22.55         4.63 o
  -8  -2   3          9.01          9.27         2.04 o
  -7  -2   3         54.58         54.13         2.70 o
  -6  -2   3         10.65          4.90         1.24 o
  -5  -2   3        302.75        293.67         7.08 o
  -4  -2   3         88.88         94.31         2.88 o
  -3  -2   3       1263.08       1355.21        16.53 o
  -2  -2   3        837.45        979.55        13.51 o
  -1  -2   3        111.10        133.03         1.88 o
   0  -2   3      13439.99      14368.47       164.89 o
   1  -2   3       7587.72       8175.98        89.98 o
   2  -2   3       7822.04       8522.10        99.63 o
   3  -2   3        531.24        532.80         7.16 o
   4  -2   3        480.00        571.22         7.88 o
   5  -2   3          9.06         12.66         0.94 o
   6  -2   3       1194.12       1269.16        18.15 o
   7  -2   3        139.13        161.30         4.08 o
   8  -2   3        122.24        142.20         4.77 o
   9  -2   3         27.54         21.24         3.20 o
  10  -2   3         11.07         15.02         4.03 o
  11  -2   3          0.30         -3.07         3.07 o
  12  -2   3          5.15          5.07         4.20 o
  13  -2   3          1.07         -1.72         6.31 o
 -13  -1   3          0.93         -5.90         5.90 o
 -12  -1   3          0.90         -3.44         5.66 o
 -11  -1   3          1.65          3.70         4.14 o
 -10  -1   3          0.07         -0.80         2.95 o
  -9  -1   3          4.43          8.71         2.93 o
  -8  -1   3          7.93          3.02         1.73 o
  -7  -1   3          3.52          1.50         1.23 o
  -6  -1   3         12.91         15.12         1.78 o
  -5  -1   3          0.50         -0.78         0.78 o
  -4  -1   3         51.37         47.88         1.72 o
  -3  -1   3        880.17        729.91         8.91 o
  -2  -1   3         35.68         38.75         1.04 o
  -1  -1   3         72.86         55.96         1.47 o
   0  -1   3         39.16         37.45         0.90 o
   1  -1   3         15.54         12.01         0.41 o
   2  -1   3          2.99          3.00         0.34 o
   3  -1   3          2.09          2.41         0.50 o
   4  -1   3        194.10        169.12         5.51 o
   5  -1   3        734.75        738.26        12.61 o
   6  -1   3         33.75         33.81         1.93 o
   7  -1   3          3.59          2.33         1.27 o
   8  -1   3         11.45         10.52         2.08 o
   9  -1   3          0.00         -2.20         2.21 o
  10  -1   3          0.00         -1.60         2.57 o
  11  -1   3          0.38         -3.23         3.23 o
  12  -1   3          0.01         -4.84         5.41 o
  13  -1   3          0.29          5.49         7.38 o
 -13   0   3          0.41          7.87         6.64 o
 -12   0   3          0.44          1.31         6.31 o
 -11   0   3          1.79          0.06         3.46 o
 -10   0   3         24.75         27.03         3.61 o
  -9   0   3         29.02         21.90         2.96 o
  -8   0   3         15.33         25.95         2.29 o
  -7   0   3          4.60         -1.27         1.27 o
  -6   0   3        189.74        189.64         4.83 o
  -5   0   3        111.75        121.73         2.98 o
  -4   0   3         20.82         33.46         2.10 o
  -3   0   3       1096.93       1144.02        13.37 o
  -2   0   3        926.85       1012.46        11.27 o
  -1   0   3       6583.14       6737.58        71.66 o
   0   0   3        375.24        394.48         4.66 o
   1   0   3         17.40         17.82         0.95 o
   2   0   3        863.35        871.65        11.25 o
   3   0   3       2610.83       2790.79        34.76 o
   4   0   3        442.92        526.38         9.86 o
   5   0   3          1.30         -0.30         0.76 o
   6   0   3         65.64         68.05         2.70 o
   7   0   3         85.12         71.97         3.72 o
   8   0   3          2.31          3.34         1.91 o
   9   0   3         55.72         56.45         7.37 o
  10   0   3          2.94          1.99         2.98 o
  11   0   3         28.89          8.69         6.31 o
  12   0   3          2.38         -0.16         6.56 o
  13   0   3         27.45         27.30         9.43 o
 -13   1   3          0.00         -2.46         6.15 o
 -12   1   3          0.00         -5.00         5.00 o
 -11   1   3          1.67          4.71         3.34 o
 -10   1   3         21.15         20.48         3.22 o
  -9   1   3         42.05         42.68         2.79 o
  -8   1   3        206.05        229.74         6.55 o
  -7   1   3          7.15          7.65         1.28 o
  -6   1   3         63.28         64.09         2.08 o
  -5   1   3       1296.38       1141.04        15.27 o
  -4   1   3        305.84        247.52         3.78 o
  -3   1   3        723.48        591.91        10.01 o
  -2   1   3        348.67        318.15         5.60 o
  -1   1   3         37.11         28.15         0.93 o
   0   1   3         10.85          9.63         0.70 o
   1   1   3         41.47         39.10         1.34 o
   2   1   3         14.25         12.84         0.66 o
   3   1   3         31.14         22.36         1.35 o
   4   1   3         13.36         12.92         1.29 o
   5   1   3         88.79         78.49         2.53 o
   6   1   3         32.86         29.86         2.14 o
   7   1   3          7.65          4.44         1.76 o
   8   1   3          0.01         -1.62         1.62 o
   9   1   3         21.86         22.01         3.83 o
  10   1   3          0.10         -1.42         3.62 o
  11   1   3          1.80         -0.98         6.23 o
  12   1   3          0.64          2.95         6.48 o
 -14   2   3          0.04         -1.64         6.56 o
 -13   2   3         23.44         11.07         6.89 o
 -12   2   3         24.80         30.27         5.69 o
 -11   2   3         28.24         26.93         4.25 o
 -10   2   3        202.53        199.46         7.47 o
  -9   2   3          8.31         12.25         2.20 o
  -8   2   3        526.48        554.62        10.57 o
  -7   2   3        110.43        103.88         3.18 o
  -6   2   3        270.66        279.43         5.18 o
  -5   2   3       1146.02       1272.61        16.79 o
  -4   2   3         52.69         50.62         1.56 o
  -3   2   3       3584.25       3869.18        50.53 o
  -2   2   3          1.23         -0.34         0.34 o
  -1   2   3        763.10        767.65         9.77 o
   0   2   3       9129.40       9600.85       110.31 o
   1   2   3         31.79         36.78         0.99 o
   2   2   3        112.40        149.33         2.76 o
   3   2   3         85.91        107.51         2.57 o
   4   2   3          9.04          5.46         1.05 o
   5   2   3         78.80         56.11         3.75 o
   6   2   3         27.85         27.87         1.92 o
   7   2   3        188.73        186.28         7.27 o
   8   2   3        117.62        109.44         5.26 o
   9   2   3          6.38         -0.88         3.74 o
  10   2   3         77.76         79.89         7.97 o
  11   2   3          0.34         -2.80         4.55 o
  12   2   3          0.99          0.25         7.05 o
 -14   3   3          1.41         10.50         7.13 o
 -13   3   3          9.11          9.95         5.12 o
 -12   3   3          4.18          1.42         3.37 o
 -11   3   3          3.90          8.79         6.09 o
 -10   3   3          4.29          4.13         2.48 o
  -9   3   3         11.29          8.61         2.14 o
  -8   3   3          8.45          5.13         1.41 o
  -7   3   3        138.76        134.89         5.30 o
  -6   3   3         70.46         72.46         3.15 o
  -5   3   3         79.65         73.21         2.08 o
  -4   3   3        682.86        679.52        10.43 o
  -3   3   3        120.99        111.94         2.39 o
  -2   3   3         40.11         34.73         1.38 o
  -1   3   3         67.59         57.68         1.20 o
   0   3   3         43.44         38.06         0.85 o
   1   3   3          3.25         -0.52         0.52 o
   2   3   3          5.66          6.02         0.68 o
   3   3   3          1.58          0.37         0.57 o
   4   3   3         78.17         62.16         2.18 o
   5   3   3          6.45          5.50         1.28 o
   6   3   3          0.85          0.97         1.17 o
   7   3   3         31.49         36.47         4.49 o
   8   3   3          0.07          1.41         3.74 o
   9   3   3          0.41         -0.09         3.81 o
  10   3   3          5.00          3.59         5.45 o
  11   3   3          3.14         -1.56         4.35 o
  12   3   3          6.31         15.17         8.94 o
 -14   4   3          5.00         -2.56         5.49 o
 -13   4   3          2.74          5.83         7.91 o
 -12   4   3         17.89         17.07         4.67 o
 -11   4   3         14.72         20.03         4.34 o
 -10   4   3         22.98         25.39         3.15 o
  -9   4   3         70.62         75.44         4.04 o
  -8   4   3        364.62        392.86         8.09 o
  -7   4   3         27.10         32.92         1.79 o
  -6   4   3        490.85        561.82         9.27 o
  -5   4   3        502.01        590.69         9.32 o
  -4   4   3        146.63        171.15         3.34 o
  -3   4   3        772.12        823.69        12.04 o
  -2   4   3         18.70         19.53         0.79 o
  -1   4   3        287.57        323.89         4.52 o
   0   4   3        131.85        137.49         2.57 o
   1   4   3        256.89        260.52         3.78 o
   2   4   3        415.45        391.05         5.20 o
   3   4   3        110.35        120.14         2.45 o
   4   4   3        109.16        126.66         2.84 o
   5   4   3        139.24        138.53         4.02 o
   6   4   3          6.42         -1.67         1.67 o
   7   4   3        212.85        219.87         7.57 o
   8   4   3          3.09          6.19         3.79 o
   9   4   3          7.46          5.34         7.09 o
  10   4   3          1.68         -3.64         4.00 o
  11   4   3         22.56         24.70         6.86 o
 -14   5   3          0.01          1.38         4.77 o
 -13   5   3          2.65         -2.83         4.08 o
 -12   5   3          1.78         -1.68         3.29 o
 -11   5   3         10.16         10.02         3.49 o
 -10   5   3         21.16         16.57         2.72 o
  -9   5   3         32.74         31.85         2.96 o
  -8   5   3          1.37         -1.19         1.19 o
  -7   5   3         13.27         12.39         1.30 o
  -6   5   3          2.56          1.08         0.83 o
  -5   5   3          3.65          2.50         0.67 o
  -4   5   3          2.07          1.07         0.46 o
  -3   5   3          3.26          3.64         0.67 o
  -2   5   3          8.11          6.70         0.91 o
  -1   5   3         30.46         27.95         0.98 o
   0   5   3        557.13        587.09         8.32 o
   1   5   3          0.63         -0.09         0.43 o
   2   5   3          0.76         -0.49         0.56 o
   3   5   3          3.56          3.76         0.79 o
   4   5   3          5.85          2.10         0.92 o
   5   5   3          6.54          1.75         1.48 o
   6   5   3         13.37         12.40         1.76 o
   7   5   3         52.22         48.01         2.90 o
   8   5   3         78.41         56.64         6.72 o
   9   5   3          9.16          6.12         4.65 o
  10   5   3          0.33          0.71         4.66 o
 -14   6   3          0.00         -4.43         4.43 o
 -13   6   3          4.76          7.52         4.72 o
 -12   6   3          5.38          2.09         3.41 o
 -11   6   3         47.04         44.93         4.62 o
 -10   6   3          4.28          1.46         2.60 o
  -9   6   3          6.28         -3.22         3.22 o
  -8   6   3         82.20         82.69         2.99 o
  -7   6   3         46.20         48.21         2.01 o
  -6   6   3          7.34          8.71         0.86 o
  -5   6   3         76.25         69.87         3.07 o
  -4   6   3        211.89        242.71        14.10 o
  -3   6   3        513.03        557.33        16.86 o
  -2   6   3        458.78        522.11         7.46 o
  -1   6   3       1044.22       1098.51        14.23 o
   0   6   3         99.44        100.01         2.24 o
   1   6   3          0.57          0.93         0.71 o
   2   6   3        440.69        450.95         6.36 o
   3   6   3          2.77         -2.04         2.04 o
   4   6   3       1479.53       1488.17        20.83 o
   5   6   3        547.10        577.89         9.50 o
   6   6   3         88.26         96.49         3.43 o
   7   6   3          6.62          3.73         2.19 o
   8   6   3         14.85         18.29         7.54 o
   9   6   3          1.10          0.49         5.99 o
  10   6   3         12.20         16.24         8.69 o
 -14   7   3          0.54         -1.51         4.31 o
 -13   7   3          1.78          3.93         4.05 o
 -12   7   3          4.96          5.15         3.27 o
 -11   7   3          2.98          1.09         2.83 o
 -10   7   3          1.59         -0.27         2.19 o
  -9   7   3          2.74          1.47         1.34 o
  -8   7   3          0.03          0.25         0.97 o
  -7   7   3          0.94         -0.35         1.22 o
  -6   7   3          3.47          3.93         1.05 o
  -5   7   3         15.12         11.81         4.59 o
  -4   7   3         35.03         31.08         5.49 o
  -3   7   3          8.73          7.66         1.21 o
  -2   7   3         70.09         62.04         2.45 o
  -1   7   3         23.05         22.13         1.14 o
   0   7   3         59.42         54.51         2.17 o
   1   7   3          1.83         -0.75         1.01 o
   2   7   3         98.32         90.75         2.94 o
   3   7   3          0.00          1.68         0.99 o
   4   7   3          1.99          1.17         1.13 o
   5   7   3          0.56          1.58         1.36 o
   6   7   3          1.60          2.31         1.69 o
   7   7   3          7.12          2.46         5.58 o
   8   7   3          5.28         11.07         7.05 o
   9   7   3          0.11          2.79         7.22 o
 -13   8   3          0.21          2.64         3.49 o
 -12   8   3          5.16         -3.06         3.06 o
 -11   8   3          8.03          6.38         2.82 o
 -10   8   3          4.75          5.00         4.06 o
  -9   8   3         15.46         12.71         2.59 o
  -8   8   3         19.66         18.11         2.08 o
  -7   8   3         80.38         69.70         3.03 o
  -6   8   3         80.20         80.04         3.70 o
  -5   8   3         39.03         40.18         6.97 o
  -4   8   3        155.68        176.21        12.55 o
  -3   8   3         14.70         14.67         2.49 o
  -2   8   3        138.60        150.25         2.89 o
  -1   8   3        333.05        337.88         5.99 o
   0   8   3        806.44        846.29        12.40 o
   1   8   3       2929.31       3055.57        46.98 o
   2   8   3         10.33         12.22         2.01 o
   3   8   3        373.20        422.51         9.60 o
   4   8   3         11.80         18.70         2.66 o
   5   8   3         47.41         54.95         3.86 o
   6   8   3         18.45         24.30         5.58 o
   7   8   3         44.84         51.08         9.76 o
   8   8   3         32.13         52.40        10.82 o
 -13   9   3          0.14         -5.00         5.00 o
 -12   9   3          0.28          0.25         4.67 o
 -11   9   3          0.03          0.20         3.77 o
 -10   9   3          0.53          0.48         3.03 o
  -9   9   3          2.11          1.81         1.87 o
  -8   9   3          0.04         -0.31         1.73 o
  -7   9   3         16.61         12.06         2.42 o
  -6   9   3         18.24         28.24         5.74 o
  -5   9   3          0.71          1.39         4.35 o
  -4   9   3         52.29         48.50         2.40 o
  -3   9   3         73.62         81.78         5.19 o
  -2   9   3        114.34        125.33         6.40 o
  -1   9   3          0.14          0.81         1.32 o
   0   9   3         33.54         29.66         1.72 o
   1   9   3         11.78          9.90         1.94 o
   2   9   3          6.81          5.12         1.90 o
   3   9   3          6.30          4.11         1.90 o
   4   9   3          2.58          2.79         2.15 o
   5   9   3          1.99          6.57         3.05 o
   6   9   3          0.58         -1.25         3.76 o
   7   9   3          0.18         12.55         6.72 o
 -12  10   3          2.20          1.80         4.92 o
 -11  10   3         17.57         14.76         4.84 o
 -10  10   3          9.07          3.74         3.38 o
  -9  10   3          0.41          0.69         3.12 o
  -8  10   3          5.43          5.56         2.89 o
  -7  10   3          0.04          0.81         1.67 o
  -6  10   3         37.76         35.09         7.87 o
  -5  10   3         29.16         34.85         8.04 o
  -4  10   3        181.02        185.26         5.80 o
  -3  10   3        914.64        928.65        21.89 o
  -2  10   3        251.28        268.40         8.34 o
  -1  10   3         23.62         14.09         1.71 o
   0  10   3         26.28         36.65         2.91 o
   1  10   3         99.33        105.34         7.09 o
   2  10   3          1.46          1.21         2.11 o
   3  10   3         61.71         69.65         4.41 o
   4  10   3        122.76        156.29         7.78 o
   5  10   3         54.75         88.01         7.95 o
   6  10   3          0.03          8.53         6.07 o
 -12  11   3          0.13         -4.26         4.26 o
 -11  11   3          7.43          7.95         4.43 o
 -10  11   3         10.49          4.02         3.79 o
  -9  11   3          0.81         -1.95         1.95 o
  -8  11   3          0.48          0.99         1.61 o
  -7  11   3          1.25          7.33         4.59 o
  -6  11   3          0.44          5.82         6.40 o
  -5  11   3         27.05         26.94         2.46 o
  -4  11   3          0.19         -0.43         2.24 o
  -3  11   3         43.81         39.78         3.13 o
  -2  11   3          7.95          7.47         2.22 o
  -1  11   3          8.94          9.44         1.98 o
   0  11   3          5.72          7.15         2.18 o
   1  11   3         16.09         16.84         3.68 o
   2  11   3         12.98         16.01         3.01 o
   3  11   3          3.89          5.41         3.20 o
   4  11   3          1.07          8.27         4.41 o
   5  11   3          0.56          0.85         4.35 o
 -11  12   3          3.27          1.56         4.10 o
 -10  12   3          4.83         -0.25         5.12 o
  -9  12   3          1.08          2.60         2.07 o
  -8  12   3          1.85          0.85         1.72 o
  -7  12   3         68.10         65.82         3.23 o
  -6  12   3         69.89         60.86         3.40 o
  -5  12   3          3.68          1.42         2.56 o
  -4  12   3          1.77         -1.12         1.93 o
  -3  12   3          4.72          5.21         2.23 o
  -2  12   3          4.06          0.10         2.78 o
  -1  12   3         30.63         39.95         4.19 o
   0  12   3         86.72         97.64         4.79 o
   1  12   3        113.55        138.08         6.07 o
   2  12   3          4.45          5.53         3.30 o
   3  12   3          0.01          0.94         3.91 o
 -10  13   3          0.13          0.28         5.04 o
  -9  13   3          0.09         -1.59         3.37 o
  -8  13   3          1.00          0.07         1.91 o
  -7  13   3         14.37         13.21         5.82 o
  -6  13   3         25.39         25.22         2.64 o
  -5  13   3          5.89          8.36         2.22 o
  -4  13   3          4.84         -1.48         2.90 o
  -3  13   3          0.04         -2.97         2.97 o
  -2  13   3          3.42          7.69         3.67 o
  -1  13   3          2.08          3.68         3.62 o
   0  13   3          2.74          0.71         2.26 o
   1  13   3          0.20         -2.66         2.66 o
   2  13   3          0.01         -3.15         3.70 o
  -8  14   3          0.73         -0.83         1.96 o
  -7  14   3          1.55         -0.91         1.95 o
  -6  14   3          0.13         -3.50         6.23 o
  -5  14   3          0.38         -1.06         3.03 o
  -4  14   3          0.22         -0.27         3.11 o
  -3  14   3         27.83         44.44         8.12 o
  -2  14   3          5.22          9.05         4.13 o
  -1  14   3          1.67          2.68         4.22 o
   2 -15   4          1.64          4.92         4.92 o
   3 -15   4          2.92          3.61         4.51 o
   4 -15   4          1.26         -0.57         3.77 o
   5 -15   4          2.10          1.48         3.36 o
   6 -15   4          0.83          1.65         1.88 o
  -1 -14   4         41.10         61.57         4.97 o
   0 -14   4          0.01          0.82         5.00 o
   1 -14   4          2.74          7.13         4.76 o
   2 -14   4          3.54          1.64         4.02 o
   3 -14   4          0.23          2.13         3.94 o
   4 -14   4          0.00          0.08         3.36 o
   5 -14   4          3.14          4.01         2.83 o
  -3 -13   4          9.52         11.16         4.90 o
  -2 -13   4          2.63          2.91         3.77 o
  -1 -13   4          0.01         -1.73         2.54 o
   0 -13   4          0.23         -2.53         2.53 o
   1 -13   4          4.05          0.54         2.61 o
   2 -13   4         34.29         35.86         4.40 o
   3 -13   4          7.48          3.71         2.08 o
   4 -13   4          0.10         -1.67         1.67 o
   5 -13   4          0.82         -1.45         1.45 o
   9 -13   4          0.08         -0.19         1.74 o
  10 -13   4          0.04         -2.21         3.20 o
  -4 -12   4         13.58         13.11         5.29 o
  -3 -12   4         10.88          7.86         3.42 o
  -2 -12   4          0.21          1.00         2.65 o
  -1 -12   4          2.74         -0.35         2.13 o
   0 -12   4          9.69          5.00         2.02 o
   1 -12   4          6.98          5.07         2.65 o
   2 -12   4         16.64         10.43         2.57 o
   3 -12   4          0.19         -1.45         1.45 o
   4 -12   4          0.04         -1.02         1.60 o
   5 -12   4         26.93         31.08         7.63 o
   6 -12   4          5.29          1.48         4.51 o
   7 -12   4          0.10         -4.43         4.43 o
   8 -12   4          8.28         -0.74         5.41 o
   9 -12   4          4.00          2.17         1.97 o
  10 -12   4          8.59          4.76         3.61 o
  11 -12   4          0.09         -3.69         3.69 o
  -6 -11   4          3.38          1.89         6.31 o
  -5 -11   4          1.81         -0.88         5.41 o
  -4 -11   4          9.65          6.64         3.21 o
  -3 -11   4          0.03         -2.36         2.36 o
  -2 -11   4          5.41          3.62         2.94 o
  -1 -11   4          3.47          3.91         2.04 o
   0 -11   4          0.18         -0.94         1.55 o
   1 -11   4         14.40          8.75         2.05 o
   2 -11   4          2.76          2.97         1.62 o
   3 -11   4          0.05          0.56         1.43 o
   4 -11   4          0.43         -0.05         1.09 o
   5 -11   4          0.05          0.66         4.35 o
   6 -11   4          3.69          2.38         4.35 o
   7 -11   4          1.74          3.28         5.08 o
   8 -11   4          2.29          1.21         1.65 o
   9 -11   4          0.15         -1.81         1.81 o
  10 -11   4          1.73          4.51         3.44 o
  11 -11   4          0.01         -3.53         3.53 o
  12 -11   4          0.62          1.56         4.67 o
  -7 -10   4         10.68         22.71         8.28 o
  -6 -10   4          2.57          7.22         3.50 o
  -5 -10   4          0.01          0.81         2.82 o
  -4 -10   4          5.51          5.34         2.97 o
  -3 -10   4          5.17          5.33         2.72 o
  -2 -10   4        133.57        129.33         5.25 o
  -1 -10   4         89.53         83.58         4.52 o
   0 -10   4         60.44         58.88         2.32 o
   1 -10   4          0.45         -0.94         0.94 o
   2 -10   4         69.38         76.05         2.83 o
   3 -10   4          6.44          5.01         1.20 o
   4 -10   4          0.99          1.39         3.85 o
   5 -10   4         13.73         15.83         5.49 o
   6 -10   4         67.37         66.58         8.12 o
   7 -10   4         76.12         67.97         8.69 o
   8 -10   4          0.56          1.78         1.54 o
   9 -10   4          9.19          5.89         2.24 o
  10 -10   4          5.62          7.25         4.18 o
  11 -10   4          0.05          5.33         4.26 o
  12 -10   4          7.96          6.23         5.25 o
  -8  -9   4          1.08          3.20         4.31 o
  -7  -9   4          0.57          3.85         3.86 o
  -6  -9   4          0.06         -0.14         2.74 o
  -5  -9   4          1.73          4.00         2.68 o
  -4  -9   4          2.62          3.42         2.46 o
  -3  -9   4          5.44          4.57         2.08 o
  -2  -9   4         13.16         12.26         1.88 o
  -1  -9   4          0.11         -1.05         1.05 o
   0  -9   4          0.19         -0.34         0.86 o
   1  -9   4          0.13          0.02         0.74 o
   2  -9   4          4.44          2.89         0.75 o
   3  -9   4          0.03         -0.45         2.17 o
   4  -9   4         14.65         17.71         5.08 o
   5  -9   4          3.77          2.23         2.61 o
   6  -9   4          0.71         -1.07         3.44 o
   7  -9   4         14.32         12.32         2.10 o
   8  -9   4          4.13          3.93         1.79 o
   9  -9   4          9.56          6.83         2.60 o
  10  -9   4         43.28         39.69         5.06 o
  11  -9   4          0.86         -0.38         4.76 o
  12  -9   4          7.68         11.23         5.82 o
  13  -9   4          0.26         -1.80         5.82 o
  -9  -8   4          5.68          3.08         5.58 o
  -8  -8   4          1.47         -2.48         3.54 o
  -7  -8   4          1.28         -1.92         4.84 o
  -6  -8   4         11.82          6.23         2.04 o
  -5  -8   4        253.58        238.84        10.86 o
  -4  -8   4          2.92         -1.01         1.01 o
  -3  -8   4         70.20         71.55         3.82 o
  -2  -8   4         24.09         28.07         1.94 o
  -1  -8   4        101.62        124.87         2.90 o
   0  -8   4         35.15         29.77         1.31 o
   1  -8   4         11.17         12.27         0.85 o
   2  -8   4        123.29        126.61         2.68 o
   3  -8   4        143.39        148.24         7.48 o
   4  -8   4         53.70         63.05         7.22 o
   5  -8   4          5.64          3.05         4.84 o
   6  -8   4          0.06         -0.94         0.94 o
   7  -8   4         68.49         72.98         3.48 o
   8  -8   4          9.29         13.07         2.18 o
   9  -8   4          0.98         -1.42         2.17 o
  10  -8   4         54.73         55.92         3.85 o
  11  -8   4         32.01         32.50         3.81 o
  12  -8   4          3.96          4.66         3.21 o
  13  -8   4         10.75          7.53         5.29 o
 -10  -7   4          0.17          4.10         7.13 o
  -9  -7   4          1.45          3.28         6.31 o
  -8  -7   4          0.48         -2.62         4.76 o
  -7  -7   4          0.22          0.75         3.39 o
  -6  -7   4          0.05         -0.85         1.48 o
  -5  -7   4          0.17         -1.21         1.21 o
  -4  -7   4          0.66         -0.90         0.91 o
  -3  -7   4         14.24         12.25         1.00 o
  -2  -7   4          2.28          3.91         1.01 o
  -1  -7   4         15.28         15.03         1.12 o
   0  -7   4          2.31          1.81         0.68 o
   1  -7   4        100.47        100.61         2.12 o
   2  -7   4         17.89         18.96         0.96 o
   3  -7   4         43.23         42.47         5.58 o
   4  -7   4         23.05         21.25         3.32 o
   5  -7   4        146.53        145.87        10.25 o
   6  -7   4          2.17          2.12         1.17 o
   7  -7   4          0.17          1.74         0.96 o
   8  -7   4         19.21         20.33         1.60 o
   9  -7   4          2.90          4.34         1.41 o
  10  -7   4          1.96          4.58         2.76 o
  11  -7   4          1.59          0.70         2.91 o
  12  -7   4          0.14          0.93         3.24 o
  13  -7   4          3.50          5.19         3.74 o
 -10  -6   4          8.28         17.79         7.71 o
  -9  -6   4          9.36          9.62         4.74 o
  -8  -6   4         27.97         27.87         4.02 o
  -7  -6   4          2.50          0.83         2.25 o
  -6  -6   4          5.02          3.25         1.76 o
  -5  -6   4         88.50         93.54         3.66 o
  -4  -6   4        127.76        150.30         3.54 o
  -3  -6   4        328.91        345.37         5.24 o
  -2  -6   4        116.97        167.19         2.93 o
  -1  -6   4        708.37        813.93        12.46 o
   0  -6   4          6.06          6.21         0.79 o
   1  -6   4        784.08        789.76        10.27 o
   2  -6   4         15.51         13.09         0.85 o
   3  -6   4         38.59         36.69         2.83 o
   4  -6   4        433.63        429.07        11.20 o
   5  -6   4        191.96        208.79         3.95 o
   6  -6   4        157.90        139.57         3.26 o
   7  -6   4         60.45         79.11         2.63 o
   8  -6   4         28.93         35.69         2.15 o
   9  -6   4          1.23          1.34         1.83 o
  10  -6   4          1.59          0.02         2.87 o
  11  -6   4          0.01         -0.56         2.93 o
  12  -6   4          0.05          1.72         5.06 o
  13  -6   4          3.51         -4.09         6.56 o
 -11  -5   4          0.25         -4.62         8.86 o
 -10  -5   4          0.49         -3.87         3.87 o
  -9  -5   4          0.12         -1.83         3.31 o
  -8  -5   4          1.70         -2.49         2.49 o
  -7  -5   4          0.09         -0.17         1.95 o
  -6  -5   4          2.41          0.32         1.38 o
  -5  -5   4          0.07          0.83         1.17 o
  -4  -5   4          2.84          3.29         0.82 o
  -3  -5   4          0.36          1.29         0.65 o
  -2  -5   4         49.45         42.81         1.71 o
  -1  -5   4        165.68        158.00         3.48 o
   0  -5   4         98.99         88.02         2.54 o
   1  -5   4        408.66        367.48         8.23 o
   2  -5   4        152.00        148.75         3.34 o
   3  -5   4        986.87        953.39        14.13 o
   4  -5   4          3.55          3.68         0.64 o
   5  -5   4          6.78          7.02         0.85 o
   6  -5   4         35.80         41.00         1.65 o
   7  -5   4         25.08         26.59         1.51 o
   8  -5   4        118.09        120.38         3.81 o
   9  -5   4         37.01         38.83         3.35 o
  10  -5   4          5.93          8.56         2.96 o
  11  -5   4          0.06         -1.72         2.90 o
  12  -5   4          0.95         -1.48         3.20 o
  13  -5   4          0.80         -1.45         4.15 o
 -11  -4   4          0.82         -0.56         4.51 o
 -10  -4   4          0.42          2.38         4.35 o
  -9  -4   4          6.16          0.75         3.85 o
  -8  -4   4         15.63         13.31         4.32 o
  -7  -4   4         13.31         13.29         2.06 o
  -6  -4   4         11.46         11.75         1.75 o
  -5  -4   4        126.80        113.74         3.83 o
  -4  -4   4         13.84         15.21         1.27 o
  -3  -4   4         38.81         36.75         1.38 o
  -2  -4   4        588.87        630.44         7.79 o
  -1  -4   4          0.73         -0.37         0.45 o
   0  -4   4        721.29        840.59        13.30 o
   1  -4   4       2172.23       2320.03        32.39 o
   2  -4   4       2628.56       2917.56        37.98 o
   3  -4   4        736.82        819.10        15.59 o
   4  -4   4        932.79       1047.36        14.37 o
   5  -4   4         36.10         41.71         1.73 o
   6  -4   4          0.27         -0.53         0.83 o
   7  -4   4         16.98         18.24         1.41 o
   8  -4   4          3.86          6.51         1.22 o
   9  -4   4         42.53         48.43         3.33 o
  10  -4   4         40.56         41.75         4.22 o
  11  -4   4          1.42          6.10         3.68 o
  12  -4   4          0.21         -3.19         3.72 o
  13  -4   4          5.97         -0.09         9.35 o
 -12  -3   4          0.00          5.58         7.13 o
 -11  -3   4          0.57         -3.58         4.18 o
 -10  -3   4          3.17          1.44         4.05 o
  -9  -3   4          0.11         -3.19         3.19 o
  -8  -3   4         29.33         36.53         3.89 o
  -7  -3   4         63.35         62.40         3.69 o
  -6  -3   4         37.74         35.17         2.17 o
  -5  -3   4          7.60          6.97         1.28 o
  -4  -3   4          0.00         -0.66         0.66 o
  -3  -3   4         14.13         13.05         0.94 o
  -2  -3   4         35.19         36.87         1.04 o
  -1  -3   4       1766.99       1599.40        21.13 o
   0  -3   4        130.16        122.66         3.24 o
   1  -3   4       4424.66       4058.52        67.49 o
   2  -3   4        327.58        292.69         6.26 o
   3  -3   4         42.17         38.12         1.13 o
   4  -3   4        259.09        229.82         5.33 o
   5  -3   4         24.70         16.03         1.12 o
   6  -3   4         22.00         23.24         1.81 o
   7  -3   4         37.35         36.16         1.82 o
   8  -3   4          4.23          5.51         1.69 o
   9  -3   4          0.14         -0.49         2.24 o
  10  -3   4          5.84          2.95         3.07 o
  11  -3   4          0.00         -1.51         3.05 o
  12  -3   4          0.94         -1.19         3.71 o
  13  -3   4          0.04         -5.00         5.00 o
 -12  -2   4          2.78         12.05         7.79 o
 -11  -2   4          0.07         -3.40         3.85 o
 -10  -2   4         44.45         44.47         6.48 o
  -9  -2   4         46.10         42.56         5.71 o
  -8  -2   4        109.27        119.28         6.83 o
  -7  -2   4        285.81        311.40         6.95 o
  -6  -2   4          0.22         -1.02         1.02 o
  -5  -2   4        354.86        373.49         7.02 o
  -4  -2   4         24.85         20.07         1.37 o
  -3  -2   4        193.89        213.93         3.65 o
  -2  -2   4       2940.17       3241.40        38.55 o
  -1  -2   4       2709.08       2939.44        38.67 o
   0  -2   4        319.99        374.89         5.07 o
   1  -2   4       1851.20       1768.95        20.64 o
   2  -2   4       1349.25       1292.53        14.76 o
   3  -2   4       3380.38       3592.82        40.32 o
   4  -2   4        679.74        755.65         9.67 o
   5  -2   4        511.73        593.53         7.98 o
   6  -2   4         17.68         32.58         1.66 o
   7  -2   4        137.71        152.82         4.31 o
   8  -2   4          0.03         -1.59         1.59 o
   9  -2   4          6.69          2.39         2.32 o
  10  -2   4         20.56         19.84         4.71 o
  11  -2   4         19.76         20.69         4.81 o
  12  -2   4          0.14         -3.85         3.85 o
  13  -2   4          0.18          3.61         6.89 o
 -13  -1   4          5.93         -6.64         6.64 o
 -12  -1   4          0.28          8.45         7.46 o
 -11  -1   4          1.70          3.41         5.78 o
 -10  -1   4          2.21          1.52         3.23 o
  -9  -1   4         21.84         24.26         3.80 o
  -8  -1   4          3.70          1.33         1.65 o
  -7  -1   4         77.62         65.29         3.41 o
  -6  -1   4        187.86        195.77         4.29 o
  -5  -1   4          0.39          1.51         0.74 o
  -4  -1   4          4.59          3.99         0.78 o
  -3  -1   4        470.86        402.17         5.59 o
  -2  -1   4          4.26          3.12         0.43 o
  -1  -1   4          1.83          0.69         0.36 o
   0  -1   4         23.01         26.59         0.77 o
   1  -1   4        495.61        430.71         5.90 o
   2  -1   4        124.36         94.90         2.58 o
   3  -1   4        373.73        345.17         4.72 o
   4  -1   4        201.44        194.77         4.65 o
   5  -1   4        161.19        171.79         3.56 o
   6  -1   4          0.11         -0.85         0.85 o
   7  -1   4         73.51         69.81         2.85 o
   8  -1   4          1.08          0.10         1.58 o
   9  -1   4         11.88          9.21         2.88 o
  10  -1   4          0.12         -1.78         3.12 o
  11  -1   4          4.74          4.13         3.88 o
  12  -1   4          1.73         -0.33         6.15 o
  13  -1   4          0.60          5.00         7.38 o
 -13   0   4         17.94         23.78         9.18 o
 -12   0   4         27.47          9.92         7.30 o
 -11   0   4          6.38         -3.61         4.92 o
 -10   0   4        103.72        125.12         6.19 o
  -9   0   4        148.23        180.13         6.22 o
  -8   0   4        758.84        824.68        16.62 o
  -7   0   4          1.36         -1.02         1.25 o
  -6   0   4        243.62        252.38         6.15 o
  -5   0   4        758.38        816.18        11.35 o
  -4   0   4       1665.16       1829.53        22.32 o
  -3   0   4       2422.62       2470.82        29.56 o
  -2   0   4       1088.72       1082.19        11.55 o
  -1   0   4         14.24         24.53         0.71 o
   0   0   4       8800.81       9024.86        98.58 o
   1   0   4         38.95         51.95         1.11 o
   2   0   4        493.24        553.89         7.04 o
   3   0   4       1268.16       1321.20        17.02 o
   4   0   4        620.89        627.37         9.31 o
   5   0   4         21.09         23.57         1.36 o
   6   0   4          0.03          0.39         0.97 o
   7   0   4         53.03         53.31         3.92 o
   8   0   4          1.26         -0.27         1.75 o
   9   0   4         25.86         17.16         5.85 o
  10   0   4          1.64         -1.72         2.90 o
  11   0   4         18.42          4.43         6.15 o
  12   0   4          0.02         -3.20         6.15 o
  13   0   4          2.42         -0.74         7.79 o
 -13   1   4          0.01          5.08         6.97 o
 -12   1   4          1.84          7.05         6.31 o
 -11   1   4          8.65         12.05         3.71 o
 -10   1   4         60.28         61.89         4.59 o
  -9   1   4        130.35        135.39         5.26 o
  -8   1   4         28.98         31.31         2.90 o
  -7   1   4         20.30         17.34         1.53 o
  -6   1   4         27.52         22.52         1.45 o
  -5   1   4        431.74        397.28         6.36 o
  -4   1   4        197.29        174.43         2.98 o
  -3   1   4        413.00        343.42         4.51 o
  -2   1   4        380.83        353.79         6.76 o
  -1   1   4         37.13         37.36         1.10 o
   0   1   4          0.14         -0.23         0.23 o
   1   1   4         19.80         16.80         0.75 o
   2   1   4         54.92         52.02         1.79 o
   3   1   4         57.44         49.93         2.60 o
   4   1   4         30.20         24.41         1.67 o
   5   1   4          4.36          4.24         1.06 o
   6   1   4        114.69        104.82         3.41 o
   7   1   4         17.98         14.38         2.03 o
   8   1   4          0.87         -0.08         2.02 o
   9   1   4         23.21         14.63         4.30 o
  10   1   4          7.14          0.73         4.23 o
  11   1   4          3.27         14.19         7.63 o
  12   1   4          5.49          4.10         7.38 o
 -14   2   4          3.49          9.27         7.38 o
 -13   2   4         31.48         43.05         9.35 o
 -12   2   4         48.67         45.63         7.10 o
 -11   2   4          4.27         12.62         5.01 o
 -10   2   4        148.51        150.34         6.52 o
  -9   2   4         23.82         31.58         2.77 o
  -8   2   4        251.57        256.49         5.83 o
  -7   2   4         92.94         95.96         3.12 o
  -6   2   4       1053.72       1176.57        16.70 o
  -5   2   4       1680.36       1994.07        25.74 o
  -4   2   4        107.39        145.56         2.64 o
  -3   2   4       1200.37       1153.13        15.66 o
  -2   2   4        390.82        454.54         6.38 o
  -1   2   4        142.61        134.30         2.16 o
   0   2   4       1441.02       1492.77        18.56 o
   1   2   4        355.60        333.74         4.69 o
   2   2   4        789.66        874.95        12.57 o
   3   2   4         23.79         28.21         1.54 o
   4   2   4        270.35        246.43         5.28 o
   5   2   4        199.94        199.88         5.33 o
   6   2   4         34.82         36.12         2.20 o
   7   2   4        142.58        151.24         5.17 o
   8   2   4          2.93         -1.30         3.53 o
   9   2   4         11.20         -0.70         6.19 o
  10   2   4         24.70         16.38         5.13 o
  11   2   4          0.54          1.17         5.33 o
  12   2   4          5.56         -5.00         6.72 o
 -14   3   4          0.79          1.89         5.90 o
 -13   3   4          7.19          8.08         4.72 o
 -12   3   4          0.05         -0.97         3.30 o
 -11   3   4         14.68         15.00         4.81 o
 -10   3   4          2.02          2.40         2.43 o
  -9   3   4         55.32         55.67         3.32 o
  -8   3   4          6.68          5.40         1.42 o
  -7   3   4         33.49         34.59         1.74 o
  -6   3   4         44.32         45.21         1.87 o
  -5   3   4        257.44        241.39         4.57 o
  -4   3   4         66.99         68.18         1.99 o
  -3   3   4         22.02         23.26         1.04 o
  -2   3   4          1.58          1.22         0.45 o
  -1   3   4          8.83          8.44         0.61 o
   0   3   4          1.86          1.56         0.42 o
   1   3   4          0.01         -0.44         0.44 o
   2   3   4        130.56        132.07         2.70 o
   3   3   4          0.30          0.32         0.59 o
   4   3   4         74.88         71.75         2.77 o
   5   3   4         10.41         10.09         1.50 o
   6   3   4          8.70          8.26         1.70 o
   7   3   4          2.47         -2.15         2.15 o
   8   3   4          0.26          1.28         3.73 o
   9   3   4         49.70         46.35         6.52 o
  10   3   4          7.28          6.48         4.39 o
  11   3   4          0.23          0.54         7.30 o
 -14   4   4          0.99         -1.70         4.84 o
 -13   4   4          4.47         -1.90         4.88 o
 -12   4   4          3.84          5.25         3.69 o
 -11   4   4          3.12          1.39         3.14 o
 -10   4   4          7.77          6.06         2.60 o
  -9   4   4        139.30        141.15         5.55 o
  -8   4   4         74.87         83.64         3.10 o
  -7   4   4         51.53         53.00         1.98 o
  -6   4   4        223.84        231.67         4.77 o
  -5   4   4          4.07          4.06         0.77 o
  -4   4   4         71.63         70.18         2.16 o
  -3   4   4        780.84        763.46        11.22 o
  -2   4   4        124.93        186.14         3.10 o
  -1   4   4       4137.47       4716.52        57.62 o
   0   4   4        121.92        150.06         2.38 o
   1   4   4       1292.28       1307.60        15.06 o
   2   4   4        680.84        656.09         8.52 o
   3   4   4        402.01        397.68         6.02 o
   4   4   4        102.42        103.43         2.62 o
   5   4   4         22.97         14.25         1.92 o
   6   4   4        122.34        111.08         4.05 o
   7   4   4        314.95        310.91         9.33 o
   8   4   4         76.50         85.51         7.79 o
   9   4   4          1.29          1.67         3.65 o
  10   4   4          5.50          2.66         6.40 o
  11   4   4         10.17         18.51         6.26 o
 -14   5   4          0.04          0.74         6.44 o
 -13   5   4          9.32          6.01         4.58 o
 -12   5   4          0.81          4.20         3.45 o
 -11   5   4          0.15         -2.36         2.82 o
 -10   5   4          2.61         -0.01         2.18 o
  -9   5   4         12.94         11.94         2.34 o
  -8   5   4         20.86         19.99         1.65 o
  -7   5   4          0.32         -0.46         0.87 o
  -6   5   4          0.00         -0.37         0.71 o
  -5   5   4         18.45         13.39         0.87 o
  -4   5   4         28.94         23.93         1.10 o
  -3   5   4         22.06         20.89         1.20 o
  -2   5   4        185.88        182.97         3.14 o
  -1   5   4         18.96         25.01         1.07 o
   0   5   4        320.53        318.39         5.52 o
   1   5   4          2.68          3.86         0.59 o
   2   5   4          4.33          2.81         0.68 o
   3   5   4          2.40          1.66         0.76 o
   4   5   4          0.00         -1.66         1.66 o
   5   5   4         28.14         29.75         2.04 o
   6   5   4         64.13         65.36         3.02 o
   7   5   4         12.70         12.28         2.49 o
   8   5   4         13.56         27.23         5.62 o
   9   5   4          2.64          6.25         4.63 o
  10   5   4          0.25         -2.43         4.92 o
 -14   6   4          0.08         -4.34         4.34 o
 -13   6   4          0.09         -3.71         3.71 o
 -12   6   4         48.38         40.01         4.79 o
 -11   6   4         18.25          9.32         6.50 o
 -10   6   4          4.13          5.27         2.74 o
  -9   6   4          6.87          1.52         1.75 o
  -8   6   4          0.60         -0.74         1.08 o
  -7   6   4          4.88          2.61         1.31 o
  -6   6   4         14.77         11.54         1.03 o
  -5   6   4        199.95        219.65         4.03 o
  -4   6   4        650.51        713.85        10.53 o
  -3   6   4         11.97         13.61         0.78 o
  -2   6   4        532.00        574.79         8.30 o
  -1   6   4        235.01        203.92         3.67 o
   0   6   4         14.26         12.79         0.93 o
   1   6   4        625.43        632.39        10.23 o
   2   6   4        526.86        533.53         7.40 o
   3   6   4       2827.69       2912.25        38.81 o
   4   6   4          5.03          4.14         1.38 o
   5   6   4       1071.46       1091.39        17.22 o
   6   6   4         55.58         63.76         2.84 o
   7   6   4          1.30         -0.09         2.18 o
   8   6   4          1.21         -4.59         4.59 o
   9   6   4          0.17         11.07         7.13 o
 -13   7   4          0.01         -2.00         3.81 o
 -12   7   4          1.27          2.05         3.39 o
 -11   7   4          2.23          1.09         2.81 o
 -10   7   4          0.37         -0.62         2.20 o
  -9   7   4          0.66         -0.70         1.27 o
  -8   7   4          0.46          1.80         1.11 o
  -7   7   4          0.92          0.02         0.98 o
  -6   7   4         10.76         12.93         1.54 o
  -5   7   4          6.01          7.25         1.50 o
  -4   7   4         30.13         26.80         2.72 o
  -3   7   4          1.89          1.19         0.57 o
  -2   7   4          0.13          1.06         0.70 o
  -1   7   4         83.59         82.47         2.38 o
   0   7   4        337.23        323.79         5.30 o
   1   7   4          4.25          2.17         1.20 o
   2   7   4         24.45         20.22         2.11 o
   3   7   4          0.37          0.58         1.00 o
   4   7   4          8.71          4.99         1.31 o
   5   7   4          0.16         -0.67         1.43 o
   6   7   4          0.60          2.76         2.03 o
   7   7   4          5.31          7.54         6.07 o
   8   7   4          3.17          5.58         6.72 o
   9   7   4          0.31          3.03         6.89 o
 -13   8   4          0.00         -2.08         3.33 o
 -12   8   4          1.11         -2.91         2.91 o
 -11   8   4          0.18         -3.03         3.03 o
 -10   8   4          0.04          0.96         4.47 o
  -9   8   4          9.67          6.50         2.18 o
  -8   8   4         28.01         23.86         2.36 o
  -7   8   4         57.40         64.81         3.19 o
  -6   8   4          1.72          3.65         1.25 o
  -5   8   4        132.30        157.74         4.90 o
  -4   8   4         72.79         71.96         2.37 o
  -3   8   4        165.95        180.54         4.76 o
  -2   8   4        137.67        134.21         3.21 o
  -1   8   4        690.21        706.13        11.20 o
   0   8   4        510.19        505.97         8.81 o
   1   8   4        236.60        231.64         5.57 o
   2   8   4        145.60        159.56         5.89 o
   3   8   4         33.23         29.34         2.54 o
   4   8   4        133.11        131.91         5.45 o
   5   8   4         12.83         16.31         3.29 o
   6   8   4         32.77         44.97         6.29 o
   7   8   4         31.82         46.74         9.76 o
   8   8   4          3.24          2.87         5.99 o
 -13   9   4          0.05         -4.26         4.84 o
 -12   9   4          0.06         -4.76         4.76 o
 -11   9   4          1.99          0.95         3.72 o
 -10   9   4          1.72          1.07         2.81 o
  -9   9   4         19.45         19.18         2.58 o
  -8   9   4         30.96         37.22         2.72 o
  -7   9   4          0.59          1.66         1.40 o
  -6   9   4          0.03          2.60         1.56 o
  -5   9   4          0.23          2.21         1.35 o
  -4   9   4          0.51          1.43         1.32 o
  -3   9   4          0.01          0.54         1.54 o
  -2   9   4        228.90        247.07         5.65 o
  -1   9   4          2.11         -1.33         1.33 o
   0   9   4          3.93          1.27         1.43 o
   1   9   4         11.13         10.85         1.97 o
   2   9   4          2.31          1.64         1.78 o
   3   9   4         11.77         15.15         2.63 o
   4   9   4          3.07          1.95         2.48 o
   5   9   4          0.00         -1.74         2.83 o
   6   9   4          0.00          6.81         5.90 o
   7   9   4          1.37          5.82         6.72 o
 -12  10   4          0.20          4.43         4.92 o
 -11  10   4          1.29          4.51         4.26 o
 -10  10   4         33.03         35.66         4.24 o
  -9  10   4          8.48          8.08         2.46 o
  -8  10   4          0.78          1.27         1.93 o
  -7  10   4          1.74          2.59         1.56 o
  -6  10   4         32.43         31.70         2.34 o
  -5  10   4        224.72        241.24         8.64 o
  -4  10   4          0.10          1.51         1.47 o
  -3  10   4        130.76        133.45         6.58 o
  -2  10   4          9.67          6.07         1.62 o
  -1  10   4        100.41        108.89         4.47 o
   0  10   4          4.21          6.16         2.12 o
   1  10   4          0.02          1.80         2.02 o
   2  10   4          3.06          3.67         2.20 o
   3  10   4         45.14         46.26         4.56 o
   4  10   4          0.37         -0.37         2.87 o
   5  10   4          4.96          5.01         4.23 o
   6  10   4          2.91         -4.92         4.92 o
 -12  11   4          0.02         -0.25         4.51 o
 -11  11   4          1.84         -0.57         4.26 o
 -10  11   4          4.09          3.73         3.89 o
  -9  11   4          0.04         -0.95         1.98 o
  -8  11   4          0.81          0.57         1.80 o
  -7  11   4         11.82         13.76         1.97 o
  -6  11   4          0.46          0.19         1.63 o
  -5  11   4         81.89         85.03         4.22 o
  -4  11   4          6.36          6.29         3.84 o
  -3  11   4          0.71         -1.96         1.96 o
  -2  11   4          7.66          3.08         2.90 o
  -1  11   4          3.72          4.01         2.11 o
   0  11   4          0.95         -0.29         2.00 o
   1  11   4          2.49          4.60         2.42 o
   2  11   4          8.17          6.84         3.15 o
   3  11   4          2.25         -2.93         2.93 o
   4  11   4          0.02         -3.86         3.86 o
   5  11   4          0.12         -0.76         4.43 o
 -11  12   4          0.04         -4.26         4.26 o
 -10  12   4          3.21          2.61         7.09 o
  -9  12   4         17.48         15.40         2.64 o
  -8  12   4          0.46          0.99         2.25 o
  -7  12   4          0.56          2.94         1.86 o
  -6  12   4        264.66        282.97        27.35 o
  -5  12   4          8.54          8.06         2.26 o
  -4  12   4         12.23         12.35         2.46 o
  -3  12   4         15.22         11.07         3.49 o
  -2  12   4         25.99         29.65         4.52 o
  -1  12   4          5.89          7.99         2.21 o
   0  12   4          0.08         -0.42         2.18 o
   1  12   4          0.04          1.40         2.86 o
   2  12   4          6.27         14.46         3.66 o
   3  12   4          1.89          0.42         4.43 o
 -10  13   4          1.91          8.91         4.26 o
  -9  13   4          0.05          1.52         3.16 o
  -8  13   4          0.14          0.97         2.15 o
  -7  13   4          6.32          5.55         4.63 o
  -6  13   4          6.41          9.08         3.35 o
  -5  13   4          0.01         -0.96         3.06 o
  -4  13   4          2.02         -1.63         3.14 o
  -3  13   4          0.01          2.88         3.20 o
  -2  13   4          4.57          5.62         3.75 o
  -1  13   4          2.47          0.99         3.50 o
   0  13   4          0.09         -2.41         2.41 o
   1  13   4          0.47         -0.24         2.97 o
  -8  14   4          1.94         21.89         9.35 o
  -7  14   4          0.01          1.85         2.91 o
  -6  14   4          0.13         -2.96         2.96 o
  -5  14   4          6.70          9.37         4.18 o
  -4  14   4          1.12         -2.98         3.52 o
  -3  14   4          0.15          2.98         3.69 o
  -2  14   4         12.60         14.23         5.74 o
  -1  14   4          1.79          4.32         4.24 o
   2 -15   5          5.77         11.48         5.25 o
   3 -15   5          1.58          2.21         4.43 o
   4 -15   5          7.69          6.23         4.26 o
   5 -15   5          0.15         -3.12         3.12 o
   6 -15   5          0.75          2.62         3.20 o
  -1 -14   5         16.42         25.14         5.49 o
   0 -14   5          6.24         -1.31         4.76 o
   1 -14   5          0.12         -2.05         4.18 o
   2 -14   5          1.22          1.89         4.10 o
   3 -14   5          0.20         -0.41         3.53 o
   4 -14   5          2.16         -1.31         3.20 o
   5 -14   5          1.64          1.03         2.02 o
   6 -14   5          4.15         10.50         2.95 o
   9 -14   5          0.00          0.78         3.36 o
  -3 -13   5          0.04         -1.12         4.43 o
  -2 -13   5          0.06          0.63         3.54 o
  -1 -13   5          0.16         -2.27         2.56 o
   0 -13   5          2.20          0.30         2.05 o
   1 -13   5          0.05          1.42         3.29 o
   2 -13   5         12.72         14.34         3.83 o
   3 -13   5          9.70          7.75         3.69 o
   4 -13   5          0.42          0.02         1.79 o
   5 -13   5          0.89          0.94         1.55 o
   9 -13   5          0.08          1.20         2.00 o
  10 -13   5          0.17         -1.31         3.28 o
  -4 -12   5          5.14          6.55         4.74 o
  -3 -12   5          0.17         -1.84         2.96 o
  -2 -12   5          2.30          1.76         2.91 o
  -1 -12   5         10.20         13.73         2.90 o
   0 -12   5         10.31          9.97         2.47 o
   1 -12   5         12.37          7.16         3.73 o
   2 -12   5         33.85         37.58         4.50 o
   3 -12   5         41.99         41.19         3.04 o
   4 -12   5          2.79          1.44         1.52 o
   5 -12   5          0.81          0.67         1.28 o
   6 -12   5          0.30          1.15         4.43 o
   8 -12   5          3.98          5.42         2.01 o
   9 -12   5          0.74          1.52         2.05 o
  10 -12   5          0.61          0.25         3.20 o
  11 -12   5          1.99         -1.56         4.02 o
  -6 -11   5          3.17          1.39         5.99 o
  -5 -11   5          2.71         -3.17         3.33 o
  -4 -11   5         12.65         12.19         3.37 o
  -3 -11   5          1.88          6.37         3.00 o
  -2 -11   5          0.05         -2.38         2.38 o
  -1 -11   5          4.93          1.56         1.95 o
   0 -11   5          5.19          5.02         1.72 o
   1 -11   5          0.22         -1.30         1.30 o
   2 -11   5          1.23         -1.13         1.64 o
   3 -11   5          0.78         -0.20         1.79 o
   4 -11   5          0.32         -1.02         1.02 o
   5 -11   5          3.96         -2.13         4.43 o
   6 -11   5          2.70          0.33         4.26 o
   7 -11   5          0.31         -1.33         3.17 o
   8 -11   5          0.25         -0.56         1.68 o
   9 -11   5          0.15         -1.68         2.17 o
  10 -11   5          3.75          1.07         3.77 o
  11 -11   5          0.63         -3.20         3.61 o
  12 -11   5          3.76          0.98         4.84 o
  -7 -10   5         25.91         32.88         9.18 o
  -6 -10   5          0.32          2.27         3.25 o
  -5 -10   5          2.61          5.53         3.19 o
  -4 -10   5         63.69         62.11         5.11 o
  -3 -10   5         25.76         28.34         3.72 o
  -2 -10   5          0.03         -1.87         1.87 o
  -1 -10   5        176.00        162.01         5.14 o
   0 -10   5         40.27         36.95         3.04 o
   1 -10   5         18.13         18.55         1.60 o
   2 -10   5          5.73          3.64         1.83 o
   3 -10   5          0.25         -0.20         1.25 o
   4 -10   5         13.93         17.86         1.77 o
   5 -10   5          0.44         -0.28         4.02 o
   6 -10   5          8.71          1.39         4.26 o
   7 -10   5         21.25         21.11         1.97 o
   8 -10   5         10.75         15.08         2.18 o
   9 -10   5          1.39         -1.56         2.01 o
  10 -10   5          9.98         13.78         4.59 o
  11 -10   5          0.31          2.30         4.35 o
  12 -10   5          1.73         -4.59         4.59 o
  -8  -9   5          0.22          0.41         5.74 o
  -7  -9   5          0.07         -3.10         3.33 o
  -6  -9   5          0.06          2.20         2.66 o
  -5  -9   5          1.00          1.20         2.58 o
  -4  -9   5          0.35          1.81         2.41 o
  -3  -9   5          0.78          3.09         3.02 o
  -2  -9   5          0.00         -0.48         1.48 o
  -1  -9   5          3.34          3.16         1.32 o
   0  -9   5          2.19          0.43         0.99 o
   1  -9   5          2.83          2.59         0.90 o
   2  -9   5          0.05          0.29         0.84 o
   3  -9   5          8.72          8.52         1.99 o
   4  -9   5          0.00         -3.36         3.36 o
   5  -9   5         48.49         48.01         4.78 o
   6  -9   5         14.83         15.08         2.18 o
   7  -9   5         38.96         38.10         3.58 o
   8  -9   5         10.77         13.52         2.29 o
   9  -9   5          4.48         -0.59         2.27 o
  10  -9   5         16.56         18.74         4.40 o
  11  -9   5          0.10          2.13         4.76 o
  12  -9   5          0.17         -2.05         4.43 o
  13  -9   5          1.57         -1.20         2.86 o
  -9  -8   5         15.41         20.74         8.86 o
  -8  -8   5          0.09         -2.41         3.35 o
  -7  -8   5         50.88         40.19         6.15 o
  -6  -8   5          0.57         -1.14         1.71 o
  -5  -8   5          0.70          0.96         2.53 o
  -4  -8   5        111.68         93.76         4.33 o
  -3  -8   5          1.60         -1.41         1.52 o
  -2  -8   5          1.39         -0.23         1.15 o
  -1  -8   5         65.98         67.35         2.43 o
   0  -8   5          9.42         11.10         2.05 o
   1  -8   5        164.13        168.10         3.19 o
   2  -8   5          0.36          1.86         0.54 o
   3  -8   5          2.50          3.67         0.99 o
   4  -8   5          0.21         -2.30         3.03 o
   5  -8   5         30.65         34.88         1.85 o
   6  -8   5         11.36         13.61         4.14 o
   7  -8   5         20.96         20.64         2.08 o
   8  -8   5         40.21         41.95         2.59 o
   9  -8   5         31.40         34.36         1.93 o
  10  -8   5         94.31         95.07         5.50 o
  11  -8   5          0.60          3.34         2.87 o
  12  -8   5          0.07         -1.15         3.30 o
  13  -8   5          0.14          3.31         4.18 o
 -10  -7   5          0.54         -0.98         6.56 o
  -9  -7   5          0.00          0.16         5.90 o
  -8  -7   5          3.36          3.77         5.99 o
  -7  -7   5          0.92          1.23         3.39 o
  -6  -7   5          0.26         -1.47         1.47 o
  -5  -7   5          1.08         -0.18         1.40 o
  -4  -7   5          5.68          3.50         1.55 o
  -3  -7   5         44.07         45.93         1.85 o
  -2  -7   5          0.53         -0.82         0.97 o
  -1  -7   5          2.58          2.60         0.98 o
   0  -7   5         44.48         48.35         2.17 o
   1  -7   5         87.15         87.81         2.22 o
   2  -7   5         95.35         89.91         2.24 o
   3  -7   5        103.90         99.79         3.26 o
   4  -7   5         37.50         34.85         1.77 o
   5  -7   5          1.58          1.12         0.72 o
   6  -7   5          0.00         -0.69         0.81 o
   7  -7   5         16.56         13.92         1.26 o
   8  -7   5          0.21          0.28         1.19 o
   9  -7   5         14.49         14.64         2.24 o
  10  -7   5         18.11         20.20         3.34 o
  11  -7   5          8.15          9.79         3.19 o
  12  -7   5          0.21         -3.83         7.49 o
  13  -7   5          0.52          3.30         4.23 o
 -10  -6   5          0.61          5.82         6.56 o
  -9  -6   5          0.55          2.54         4.28 o
  -8  -6   5          4.62          1.13         2.91 o
  -7  -6   5         23.31         23.09         3.09 o
  -6  -6   5          0.04         -1.47         1.47 o
  -5  -6   5         25.37         22.46         2.69 o
  -4  -6   5         40.09         37.09         2.02 o
  -3  -6   5         17.17         16.80         1.68 o
  -2  -6   5       1482.79       1536.45        20.75 o
  -1  -6   5          1.51          0.06         0.89 o
   0  -6   5        603.51        685.45        10.58 o
   1  -6   5          1.42          2.06         0.70 o
   2  -6   5        795.38        858.42        11.73 o
   3  -6   5        110.61        116.94         2.27 o
   4  -6   5         30.16         23.75         0.93 o
   5  -6   5          1.53          1.42         0.69 o
   6  -6   5         59.52         65.42         2.09 o
   7  -6   5         36.16         48.31         2.08 o
   8  -6   5          0.00          1.34         1.28 o
   9  -6   5          2.85          8.20         2.08 o
  10  -6   5          4.15          7.96         2.96 o
  11  -6   5         12.93         12.88         3.44 o
  12  -6   5         16.12         11.29         3.75 o
  13  -6   5          0.64         -1.51         4.46 o
 -11  -5   5          2.13          0.22         6.15 o
 -10  -5   5          0.01         -0.77         4.16 o
  -9  -5   5          0.39          4.41         3.86 o
  -8  -5   5          1.80         -2.30         2.30 o
  -7  -5   5          0.75         -1.71         1.91 o
  -6  -5   5         14.51         15.73         2.20 o
  -5  -5   5          0.34         -0.23         1.10 o
  -4  -5   5          2.28          2.90         1.00 o
  -3  -5   5          0.29          0.08         0.68 o
  -2  -5   5          9.69          9.43         0.86 o
  -1  -5   5         57.59         56.12         1.43 o
   0  -5   5         41.20         33.91         1.34 o
   1  -5   5       1406.19       1330.79        17.77 o
   2  -5   5         52.99         49.23         1.28 o
   3  -5   5        935.59        929.43        12.69 o
   4  -5   5        289.08        252.67         5.51 o
   5  -5   5         81.20         83.76         2.24 o
   6  -5   5        111.77        111.97         2.89 o
   7  -5   5         55.88         56.76         2.60 o
   8  -5   5          0.12         -1.44         1.97 o
   9  -5   5          0.03          3.54         1.93 o
  10  -5   5          0.54          0.98         2.69 o
  11  -5   5          0.97         -0.94         2.85 o
  12  -5   5          0.17         -5.04         5.04 o
  13  -5   5          0.00         -4.21         8.12 o
 -11  -4   5          0.92         -1.63         4.71 o
 -10  -4   5          6.86          5.98         4.55 o
  -9  -4   5          0.26         -3.19         3.19 o
  -8  -4   5          0.17         -1.87         2.37 o
  -7  -4   5         18.72         17.78         2.26 o
  -6  -4   5        391.97        413.48         8.47 o
  -5  -4   5        263.25        267.43         5.96 o
  -4  -4   5        374.57        381.25         6.11 o
  -3  -4   5         75.34         82.27         2.02 o
  -2  -4   5        508.77        584.61         7.32 o
  -1  -4   5        297.18        290.95         4.12 o
   0  -4   5        254.12        292.96         4.68 o
   1  -4   5       1483.11       1610.01        22.83 o
   2  -4   5        593.55        620.06         8.26 o
   3  -4   5        519.92        709.50         9.41 o
   4  -4   5        900.25       1013.65        14.06 o
   5  -4   5         38.80         49.19         1.66 o
   6  -4   5        415.56        487.28         7.78 o
   7  -4   5        181.69        209.10         4.69 o
   8  -4   5         58.85         69.11         3.29 o
   9  -4   5         11.50          5.33         2.90 o
  10  -4   5         29.64         31.90         4.75 o
  11  -4   5          2.27          1.01         3.33 o
  12  -4   5          0.98         -3.62         3.62 o
  13  -4   5          1.62         -3.30         6.44 o
 -12  -3   5          2.22          4.92         8.12 o
 -11  -3   5          6.95         22.15         5.86 o
 -10  -3   5          0.10          5.42         4.18 o
  -9  -3   5          5.26          8.15         4.08 o
  -8  -3   5          1.30         -0.47         2.29 o
  -7  -3   5         42.40         42.30         2.64 o
  -6  -3   5          1.54          2.74         1.35 o
  -5  -3   5         16.22         18.30         1.45 o
  -4  -3   5          4.02          2.68         0.78 o
  -3  -3   5          0.02          0.06         0.59 o
  -2  -3   5         22.23         23.08         0.96 o
  -1  -3   5        995.79        864.36        13.39 o
   0  -3   5        182.58        158.96         3.01 o
   1  -3   5        493.37        438.06         7.80 o
   2  -3   5         49.76         49.56         1.29 o
   3  -3   5          1.32          1.89         0.41 o
   4  -3   5        111.32         97.84         2.30 o
   5  -3   5        217.33        221.14         5.85 o
   6  -3   5         17.63         18.23         1.25 o
   7  -3   5         90.40        103.96         3.17 o
   8  -3   5         12.75          7.78         1.93 o
   9  -3   5          7.95          5.45         3.07 o
  10  -3   5          2.69          4.76         3.33 o
  11  -3   5          0.37         -3.30         3.30 o
  12  -3   5          0.18         -3.60         3.60 o
  13  -3   5          0.04         -2.38         6.07 o
 -12  -2   5         21.85         29.60         9.92 o
 -11  -2   5         13.67         19.11         5.86 o
 -10  -2   5         21.04         22.50         5.30 o
  -9  -2   5         40.50         55.35         6.32 o
  -8  -2   5        133.69        135.09         4.94 o
  -7  -2   5        250.49        289.85         6.94 o
  -6  -2   5         54.68         50.42         2.50 o
  -5  -2   5         33.50         40.63         2.00 o
  -4  -2   5        175.58        190.19         4.14 o
  -3  -2   5        432.23        441.07         6.50 o
  -2  -2   5        620.44        742.57         9.51 o
  -1  -2   5         15.72         20.17         0.83 o
   0  -2   5          2.90          2.06         0.59 o
   1  -2   5        692.03        767.41         9.86 o
   2  -2   5        209.83        257.92         3.42 o
   3  -2   5        454.59        478.96         6.26 o
   4  -2   5        181.56        213.93         3.35 o
   5  -2   5        200.53        233.71         4.03 o
   6  -2   5         47.93         53.07         1.98 o
   7  -2   5        316.33        341.50         7.25 o
   8  -2   5         54.90         58.22         3.53 o
   9  -2   5          0.97         -0.15         2.24 o
  10  -2   5         21.13         19.65         4.51 o
  11  -2   5          3.45          0.08         3.69 o
  12  -2   5          0.15         -5.25         5.25 o
  13  -2   5         10.08          9.10         7.54 o
 -13  -1   5          0.01         -2.87         7.13 o
 -12  -1   5          2.13         -6.15         6.15 o
 -11  -1   5         12.78         17.20         5.70 o
 -10  -1   5          0.03          5.14         3.81 o
  -9  -1   5         24.92         30.16         3.62 o
  -8  -1   5         86.11         78.52         3.51 o
  -7  -1   5        302.89        274.59         6.58 o
  -6  -1   5         18.74         13.30         1.66 o
  -5  -1   5          0.01         -0.80         0.87 o
  -4  -1   5         52.49         45.45         1.33 o
  -3  -1   5        121.26        113.02         2.16 o
  -2  -1   5         56.04         53.68         1.43 o
  -1  -1   5         72.84         68.33         1.36 o
   0  -1   5        373.41        357.14         4.51 o
   1  -1   5        371.32        341.58         4.79 o
   2  -1   5        223.47        215.54         3.12 o
   3  -1   5        111.62        110.12         2.17 o
   4  -1   5         64.88         62.17         1.87 o
   5  -1   5         39.72         37.31         1.49 o
   6  -1   5          0.03         -0.95         0.95 o
   7  -1   5         10.74         10.77         1.77 o
   8  -1   5          2.32          3.04         2.78 o
   9  -1   5          3.78         -2.08         3.10 o
  10  -1   5          4.14          4.92         3.36 o
  11  -1   5          1.23          1.72         5.58 o
  12  -1   5          4.99         14.51         7.87 o
  13  -1   5          0.05         -5.25         6.64 o
 -13   0   5         19.50         21.81         8.86 o
 -12   0   5          3.17         -1.23         6.40 o
 -11   0   5         38.71         37.83         6.26 o
 -10   0   5        120.76        134.29         6.54 o
  -9   0   5         48.09         54.04         3.65 o
  -8   0   5        478.77        529.03        11.76 o
  -7   0   5          0.69          0.01         1.28 o
  -6   0   5        123.89        122.69         3.73 o
  -5   0   5         56.43         65.35         2.34 o
  -4   0   5        949.99       1053.16        13.31 o
  -3   0   5       1754.53       1871.56        22.67 o
  -2   0   5       1970.11       2121.93        24.14 o
  -1   0   5       2465.26       2512.79        28.22 o
   0   0   5       7746.53       8279.07        95.13 o
   1   0   5        113.93        103.41         1.81 o
   2   0   5        715.95        742.49        11.18 o
   3   0   5        184.50        249.66         3.95 o
   4   0   5       1255.75       1338.08        18.54 o
   5   0   5        222.82        224.43         4.36 o
   6   0   5        137.06        141.01         4.29 o
   7   0   5        287.06        283.18         8.11 o
   8   0   5          2.29          4.17         2.00 o
   9   0   5         62.96         58.48         5.13 o
  10   0   5         69.65         78.18         7.46 o
  11   0   5        102.02        101.10        12.71 o
  12   0   5          0.87         -2.95         6.81 o
 -13   1   5          0.06          1.64         6.56 o
 -12   1   5          0.67          8.04         6.15 o
 -11   1   5          0.38          3.37         3.48 o
 -10   1   5         11.23          8.76         2.94 o
  -9   1   5          6.03          5.99         2.15 o
  -8   1   5          1.05          0.12         1.75 o
  -7   1   5        161.88        166.91         4.85 o
  -6   1   5         44.66         43.93         1.71 o
  -5   1   5         67.68         67.09         1.86 o
  -4   1   5        400.93        409.90         6.20 o
  -3   1   5         69.44         72.39         1.64 o
  -2   1   5         24.51         20.71         0.78 o
  -1   1   5          1.62          0.98         0.44 o
   0   1   5          0.69          0.86         0.38 o
   1   1   5          7.28          8.24         0.64 o
   2   1   5          9.59         12.90         0.93 o
   3   1   5          7.66          4.13         1.14 o
   4   1   5        686.80        641.10        12.21 o
   5   1   5         22.52         26.03         1.64 o
   6   1   5         27.25         24.27         1.89 o
   7   1   5         27.86         23.82         2.38 o
   8   1   5          2.55         -1.69         2.45 o
   9   1   5          8.76         -2.17         3.61 o
  10   1   5          4.59         -0.41         3.86 o
  11   1   5         19.48         15.58         8.12 o
  12   1   5          1.97          9.43         7.54 o
 -13   2   5         17.98         27.14         8.61 o
 -12   2   5          2.40          3.85         3.67 o
 -11   2   5         28.78         35.44         4.71 o
 -10   2   5         43.06         34.72         4.39 o
  -9   2   5          5.11          2.55         1.85 o
  -8   2   5          8.12          6.23         1.96 o
  -7   2   5        402.77        445.04         7.52 o
  -6   2   5        185.13        191.83         3.96 o
  -5   2   5        468.08        553.91         8.09 o
  -4   2   5        465.23        553.63         7.71 o
  -3   2   5       2809.42       2996.89        35.25 o
  -2   2   5        394.23        379.05         5.27 o
  -1   2   5       4952.24       5363.66        69.04 o
   0   2   5        399.03        444.13         6.07 o
   1   2   5         19.06          5.21         0.64 o
   2   2   5        286.03        303.08         4.63 o
   3   2   5       1514.40       1634.79        22.03 o
   4   2   5        338.89        358.29         7.05 o
   5   2   5        103.80        125.69         4.12 o
   6   2   5         20.30         27.65         2.20 o
   7   2   5          0.09         -1.40         1.40 o
   8   2   5        326.99        396.93        16.90 o
   9   2   5          4.80         -2.89         3.84 o
  10   2   5          0.00          5.33        12.79 o
  11   2   5         62.40         57.21         7.89 o
  12   2   5          2.23          3.61         7.46 o
 -14   3   5          0.63         10.00         6.31 o
 -13   3   5          5.64         -0.06         4.41 o
 -12   3   5          0.66          1.29         3.47 o
 -11   3   5         26.38         23.26         6.49 o
 -10   3   5          9.74          4.92         2.59 o
  -9   3   5         11.49         10.30         2.41 o
  -8   3   5         17.01         15.64         1.85 o
  -7   3   5          0.26          0.05         0.98 o
  -6   3   5         28.80         25.39         1.93 o
  -5   3   5         20.26         17.82         1.22 o
  -4   3   5          0.60         -0.16         0.56 o
  -3   3   5         23.69         21.95         1.13 o
  -2   3   5        199.78        190.33         5.12 o
  -1   3   5         54.61         64.93         1.27 o
   0   3   5         52.54         59.65         1.99 o
   1   3   5          0.89         -0.25         0.55 o
   2   3   5        103.00        103.51         2.23 o
   3   3   5          4.68          2.92         0.70 o
   4   3   5         64.68         61.68         2.15 o
   5   3   5         12.63         11.83         1.64 o
   6   3   5         47.73         47.46         2.76 o
   7   3   5         21.32         19.06         3.50 o
   8   3   5         87.01         89.12         7.82 o
   9   3   5         10.05         13.06         5.02 o
  10   3   5          6.93          4.61         4.52 o
  11   3   5          0.00          4.11         4.86 o
 -14   4   5          0.23          0.81         4.99 o
 -13   4   5         10.87          7.10         5.07 o
 -12   4   5          5.85         -1.02         3.46 o
 -11   4   5          0.25          0.64         3.13 o
 -10   4   5        113.16        119.84         5.53 o
  -9   4   5         40.01         36.87         4.00 o
  -8   4   5          0.49         -0.96         1.07 o
  -7   4   5         18.87         26.54         1.65 o
  -6   4   5        205.22        212.45         4.10 o
  -5   4   5          4.24          2.99         0.77 o
  -4   4   5       1117.24       1196.55        16.55 o
  -3   4   5          5.69          8.40         0.79 o
  -2   4   5         55.98         65.46         1.72 o
  -1   4   5       1236.49       1385.22        19.97 o
   0   4   5       1459.92       1734.83        20.64 o
   1   4   5         19.20         11.19         0.70 o
   2   4   5         92.84         78.12         2.01 o
   3   4   5        205.36        223.53         4.24 o
   4   4   5         18.20         16.12         1.44 o
   5   4   5        100.49        112.24         3.82 o
   6   4   5         68.69         78.46         3.04 o
   7   4   5         69.01         66.69         3.83 o
   8   4   5         95.92         93.39         8.24 o
   9   4   5         16.73         10.47         4.85 o
  10   4   5          0.95         -2.05         4.47 o
  11   4   5          0.33         -4.67         4.67 o
 -14   5   5          0.73         -1.29         4.88 o
 -13   5   5          0.20         -6.44         6.44 o
 -12   5   5          0.01         -3.30         3.30 o
 -11   5   5          4.12         -2.73         5.11 o
 -10   5   5          0.85          2.41         2.25 o
  -9   5   5          0.11          1.19         1.84 o
  -8   5   5          0.39         -0.33         1.15 o
  -7   5   5          2.53          2.92         0.98 o
  -6   5   5          0.09          0.81         0.81 o
  -5   5   5          3.02          1.58         0.71 o
  -4   5   5        228.18        220.97         4.00 o
  -3   5   5          0.62          1.29         0.68 o
  -2   5   5         71.40         64.69         2.47 o
  -1   5   5         12.76          9.90         0.87 o
   0   5   5         38.68         42.19         1.62 o
   1   5   5          2.02          1.10         0.57 o
   2   5   5         13.49         11.50         0.93 o
   3   5   5          0.08         -0.62         0.91 o
   4   5   5         20.55         22.13         1.99 o
   5   5   5          0.31          0.49         1.29 o
   6   5   5          6.17          5.58         1.73 o
   7   5   5          1.49         -0.19         2.34 o
   8   5   5          0.03         -2.66         3.57 o
   9   5   5          1.76          6.19         4.50 o
  10   5   5          1.35         -2.38         7.13 o
 -14   6   5          0.29         -1.06         4.37 o
 -13   6   5         22.07         23.64         5.33 o
 -12   6   5          3.35          5.16         4.00 o
 -11   6   5          4.79          1.22         2.98 o
 -10   6   5          1.45          4.24         2.75 o
  -9   6   5          8.76          7.39         2.29 o
  -8   6   5         10.42          8.47         1.36 o
  -7   6   5        287.05        287.88         6.12 o
  -6   6   5         10.26         15.69         1.11 o
  -5   6   5         80.03         93.56         2.21 o
  -4   6   5          0.53         -0.37         0.64 o
  -3   6   5        103.47        122.87         2.47 o
  -2   6   5        320.60        326.89         4.94 o
  -1   6   5         26.80         25.03         1.25 o
   0   6   5          4.87          3.16         0.79 o
   1   6   5        315.34        304.56         5.58 o
   2   6   5       2102.28       2212.04        26.68 o
   3   6   5       1328.14       1463.31        20.44 o
   4   6   5         12.71         16.14         1.64 o
   5   6   5        101.02         84.26         3.12 o
   6   6   5          2.03         -1.07         1.80 o
   7   6   5         17.47         20.47         5.94 o
   8   6   5          0.57          7.38         6.48 o
   9   6   5         14.31         10.41         8.04 o
 -13   7   5          0.52         -3.13         4.88 o
 -12   7   5          0.02         -1.00         3.38 o
 -11   7   5          0.39         -1.35         2.66 o
 -10   7   5          1.84         -1.05         2.25 o
  -9   7   5          1.47         -1.41         1.80 o
  -8   7   5          1.38          0.59         1.18 o
  -7   7   5         45.95         42.16         1.91 o
  -6   7   5          8.65          9.20         1.31 o
  -5   7   5         27.20         32.50         1.47 o
  -4   7   5          2.13          2.61         0.67 o
  -3   7   5          2.93          3.45         0.77 o
  -2   7   5          1.14          1.02         0.81 o
  -1   7   5         35.12         36.62         1.72 o
   0   7   5        640.07        639.99        10.75 o
   1   7   5         12.89         10.92         1.74 o
   2   7   5          6.57          5.70         1.72 o
   3   7   5          3.32          2.34         1.12 o
   4   7   5          9.03         10.01         1.50 o
   5   7   5          0.45          2.44         1.84 o
   6   7   5          0.17         -0.25         2.61 o
   7   7   5          7.12          8.94         6.64 o
   8   7   5          1.77          0.00         6.64 o
 -13   8   5          0.42          2.90         3.53 o
 -12   8   5          1.39         -1.13         4.55 o
 -11   8   5         24.94         22.86         4.29 o
 -10   8   5         14.84         12.47         2.27 o
  -9   8   5         50.62         44.15         3.37 o
  -8   8   5          0.15          2.21         1.81 o
  -7   8   5         57.10         56.23         3.10 o
  -6   8   5          0.00          0.62         1.31 o
  -5   8   5         16.49         20.78         2.27 o
  -4   8   5          3.90          3.15         1.23 o
  -3   8   5        622.05        660.51        10.16 o
  -2   8   5         17.25         22.70         1.56 o
  -1   8   5       2010.73       2074.58        32.41 o
   0   8   5        149.50        131.94         3.82 o
   1   8   5          7.94          9.14         1.91 o
   2   8   5        372.02        377.01         8.74 o
   3   8   5         75.02         71.11         3.57 o
   4   8   5          0.09          0.29         2.44 o
   5   8   5         16.97         23.65         3.77 o
   6   8   5         74.20         91.14         7.69 o
   7   8   5         33.98         37.64         9.51 o
   8   8   5          3.30         10.25         6.97 o
 -13   9   5          0.60         -5.41         5.41 o
 -12   9   5          2.29         -2.79         4.59 o
 -11   9   5          0.83         -3.77         4.18 o
 -10   9   5         12.14         11.51         3.39 o
  -9   9   5         14.77          8.83         2.35 o
  -8   9   5         73.33         90.73         4.31 o
  -7   9   5          8.57          5.95         1.76 o
  -6   9   5          1.95          3.91         1.51 o
  -5   9   5         13.12         11.95         2.43 o
  -4   9   5         21.65         24.90         2.42 o
  -3   9   5        111.71        120.83         5.71 o
  -2   9   5         69.48         66.70         4.72 o
  -1   9   5          0.75         -1.43         1.43 o
   0   9   5          6.43         -0.33         1.77 o
   1   9   5         11.15          5.52         1.88 o
   2   9   5          6.81          4.70         1.93 o
   3   9   5          4.25         -0.07         2.45 o
   4   9   5          3.21          2.38         3.69 o
   5   9   5          0.18         -2.75         2.75 o
   6   9   5          0.47          1.15         5.41 o
   7   9   5          0.19          4.35         6.64 o
 -12  10   5          6.94          9.43         5.25 o
 -11  10   5          0.54          0.33         4.35 o
 -10  10   5          8.74          7.01         3.24 o
  -9  10   5          1.53          0.68         2.07 o
  -8  10   5         28.61         22.89         2.56 o
  -7  10   5         70.89         69.25         3.65 o
  -6  10   5          2.17          0.47         1.72 o
  -5  10   5        243.13        250.17         8.48 o
  -4  10   5         16.19         18.19         2.59 o
  -3  10   5        391.29        387.37        11.14 o
  -2  10   5          0.06         -1.27         1.27 o
  -1  10   5          1.89          4.30         2.19 o
   0  10   5         12.46          9.72         2.30 o
   1  10   5         22.80         27.57         3.78 o
   2  10   5         30.06         32.31         3.82 o
   3  10   5         34.01         28.84         4.10 o
   4  10   5          3.84          5.21         3.22 o
   5  10   5          2.17          4.26         4.39 o
   6  10   5          8.18          7.05         6.48 o
 -11  11   5          0.36         -3.49         3.49 o
 -10  11   5          3.64          4.05         3.57 o
  -9  11   5          0.47          0.71         2.89 o
  -8  11   5          0.08          0.83         1.91 o
  -7  11   5          3.80          3.58         1.89 o
  -6  11   5          6.42          8.02         2.21 o
  -5  11   5         41.09         40.02         2.68 o
  -4  11   5         41.71         41.64         3.82 o
  -3  11   5          5.35          2.69         3.49 o
  -2  11   5          0.39         -0.44         2.79 o
  -1  11   5          2.80          3.17         2.19 o
   0  11   5          3.83          3.74         2.51 o
   1  11   5          1.91          4.04         2.91 o
   2  11   5          0.42         -1.40         2.77 o
   3  11   5          2.44         -1.80         3.07 o
   4  11   5          0.01          1.63         4.49 o
 -11  12   5          8.82          8.43         4.80 o
 -10  12   5          0.57         -0.10         6.23 o
  -9  12   5          1.49          0.02         4.02 o
  -8  12   5         20.21         22.52         2.86 o
  -7  12   5         13.72         22.27         2.85 o
  -6  12   5         58.71         59.66         4.78 o
  -5  12   5          5.40         -0.49         2.20 o
  -4  12   5         11.24          2.27         3.18 o
  -3  12   5          0.89          3.84         3.18 o
  -2  12   5          7.48          5.90         3.38 o
  -1  12   5         20.99         23.49         2.99 o
   0  12   5          0.60          4.01         2.74 o
   1  12   5          0.38          1.23         3.25 o
   2  12   5          5.88          5.96         3.47 o
   3  12   5          0.06          1.82         3.47 o
  -9  13   5          3.99          2.94         4.71 o
  -8  13   5          0.70          4.31         3.39 o
  -7  13   5          0.89         -1.35         3.17 o
  -6  13   5          2.79          0.80         3.11 o
  -5  13   5          0.26         -1.08         3.14 o
  -4  13   5          1.35          2.27         3.36 o
  -3  13   5          1.01         -3.40         3.40 o
  -2  13   5          0.15         -3.39         3.39 o
  -1  13   5          0.28         -0.48         3.80 o
   0  13   5          0.02         -2.55         2.68 o
   1  13   5          0.10          2.45         3.19 o
  -7  14   5          8.27          5.81         3.41 o
  -6  14   5          1.15         -1.36         3.44 o
  -5  14   5          2.06         -0.57         3.43 o
  -4  14   5          0.84          0.23         3.48 o
  -3  14   5          1.98          4.14         4.59 o
  -2  14   5          0.40         -3.47         3.83 o
   3 -15   6          0.04          1.64         4.51 o
   4 -15   6          6.25          3.85         4.26 o
   5 -15   6          2.26         -1.64         3.36 o
   6 -15   6          0.03          1.56         3.12 o
  -1 -14   6          4.18          1.67         3.37 o
   0 -14   6          1.99         -0.25         5.00 o
   1 -14   6          2.25          3.28         4.76 o
   2 -14   6          0.06         -1.15         3.94 o
   3 -14   6          1.18         -0.08         3.69 o
   4 -14   6          4.19          4.59         3.44 o
   5 -14   6          5.69          5.16         2.34 o
   6 -14   6          0.03         -0.17         1.91 o
   7 -14   6          0.25          4.06         1.97 o
   8 -14   6          5.40          7.88         2.17 o
  -3 -13   6          6.08          4.74         4.73 o
  -2 -13   6          3.95          1.72         3.64 o
  -1 -13   6          2.81          4.03         3.81 o
   0 -13   6          5.26          4.21         2.36 o
   1 -13   6          1.55         -2.23         3.13 o
   2 -13   6          0.06          0.10         2.95 o
   3 -13   6          0.37          2.19         4.39 o
   4 -13   6          0.13          0.60         1.85 o
   5 -13   6          0.00          3.46         1.82 o
   6 -13   6          3.16          3.13         1.88 o
   7 -13   6          0.04          1.23         1.79 o
   8 -13   6          1.20          1.83         1.97 o
   9 -13   6          0.03          1.89         3.12 o
  10 -13   6          0.01         -3.28         3.28 o
  -4 -12   6          0.01          1.27         4.35 o
  -3 -12   6         14.60         10.17         6.22 o
  -2 -12   6          1.50         -2.67         2.67 o
  -1 -12   6          2.73          3.44         2.66 o
   0 -12   6          5.08         -2.03         2.03 o
   1 -12   6         28.63         26.59         4.34 o
   2 -12   6         13.32         12.47         5.29 o
   3 -12   6          0.61         -1.04         1.80 o
   4 -12   6          1.03         -0.10         1.70 o
   5 -12   6         13.40          8.93         3.36 o
   6 -12   6         27.05         23.41         2.38 o
   7 -12   6         31.92         23.29         2.43 o
   8 -12   6         16.52         12.66         4.55 o
   9 -12   6          4.00          0.59         2.20 o
  10 -12   6          6.78          3.53         3.85 o
  11 -12   6          0.04         -2.46         4.02 o
  -6 -11   6          0.03          7.79         6.72 o
  -5 -11   6          0.07         -3.91         3.91 o
  -4 -11   6          0.71          1.79         3.18 o
  -3 -11   6          0.78          6.20         3.05 o
  -2 -11   6          0.03         -0.22         2.44 o
  -1 -11   6          1.70          0.47         2.42 o
   0 -11   6          0.85          1.84         2.01 o
   1 -11   6          0.00         -1.06         1.21 o
   2 -11   6          1.59          1.45         1.80 o
   3 -11   6          0.81          2.41         2.13 o
   4 -11   6          0.01         -0.12         1.29 o
   5 -11   6          5.99          4.73         1.51 o
   6 -11   6          6.00          5.50         1.61 o
   7 -11   6          1.49          1.39         1.74 o
   8 -11   6          5.92          5.65         3.40 o
   9 -11   6          0.66          2.19         2.43 o
  10 -11   6          7.78          6.72         4.02 o
  11 -11   6          1.60          0.00         4.35 o
  12 -11   6          5.47          1.89         5.58 o
  -7 -10   6          7.76          7.05         6.89 o
  -6 -10   6          2.97          1.28         3.02 o
  -5 -10   6          5.08          4.78         3.12 o
  -4 -10   6          5.90          1.54         2.80 o
  -3 -10   6         31.34         21.19         3.45 o
  -2 -10   6          0.96          1.30         2.35 o
  -1 -10   6         29.92         27.14         3.30 o
   0 -10   6          0.01         -1.27         1.47 o
   1 -10   6          5.67          4.27         1.20 o
   2 -10   6         42.13         40.30         2.30 o
   3 -10   6         34.93         37.06         2.59 o
   4 -10   6        313.03        312.63         8.60 o
   5 -10   6         63.08         59.47         4.66 o
   6 -10   6          3.11         -0.50         1.40 o
   7 -10   6          0.04         -0.57         1.63 o
   8 -10   6          8.35          7.72         2.24 o
   9 -10   6         24.65         16.56         4.59 o
  10 -10   6         36.40         36.41         6.07 o
  11 -10   6         15.00         17.47         5.74 o
  12 -10   6         27.19         15.33         6.31 o
  -8  -9   6          0.02         -4.59         5.99 o
  -7  -9   6          0.19         -0.15         3.86 o
  -6  -9   6          0.16         -1.65         2.63 o
  -5  -9   6          0.24         -1.71         2.46 o
  -4  -9   6          2.09         -2.13         2.13 o
  -3  -9   6          0.45          0.30         2.22 o
  -2  -9   6          1.33         -0.45         1.61 o
  -1  -9   6         11.07         12.85         2.69 o
   0  -9   6          3.23          3.80         1.22 o
   1  -9   6         25.75         27.44         1.62 o
   2  -9   6          2.20          3.14         0.92 o
   3  -9   6          1.59         -0.49         1.88 o
   4  -9   6         30.64         35.69         2.26 o
   5  -9   6        152.55        157.81         4.66 o
   6  -9   6          0.22         -0.14         1.40 o
   7  -9   6         11.19         10.87         1.99 o
   8  -9   6          6.72          7.89         2.24 o
   9  -9   6          4.82          2.26         3.17 o
  10  -9   6          7.12         15.25         5.00 o
  11  -9   6          0.07          3.69         4.84 o
  12  -9   6          0.03          1.63         3.81 o
  -9  -8   6          3.42         -0.98         6.48 o
  -8  -8   6          0.87          0.53         5.08 o
  -7  -8   6         18.35         13.55         7.83 o
  -6  -8   6          1.65          6.25         2.13 o
  -5  -8   6          6.22          4.02         1.88 o
  -4  -8   6         89.22         86.93         6.13 o
  -3  -8   6          9.95          6.03         2.15 o
  -2  -8   6         24.50         26.46         2.47 o
  -1  -8   6         93.63        110.54         3.24 o
   0  -8   6         28.80         34.55         1.73 o
   1  -8   6        854.22        918.99        13.91 o
   2  -8   6        339.90        372.56         5.75 o
   3  -8   6          5.08          5.66         1.00 o
   4  -8   6          5.02          8.68         1.27 o
   5  -8   6        116.16        117.11         3.18 o
   6  -8   6        190.82        193.45         5.91 o
   7  -8   6          0.20          1.00         1.28 o
   8  -8   6        188.98        198.10         4.45 o
   9  -8   6         28.32         23.35         2.37 o
  10  -8   6          0.69          2.95         2.60 o
  11  -8   6          1.83          2.92         3.22 o
  12  -8   6          0.01          4.53         3.61 o
  13  -8   6          0.01          3.57         4.27 o
 -10  -7   6          0.67         14.84         7.71 o
  -9  -7   6          1.53          4.84         6.31 o
  -8  -7   6          0.13         -2.71         5.17 o
  -7  -7   6          0.56         -0.46         3.07 o
  -6  -7   6          1.38          1.73         1.68 o
  -5  -7   6          4.02          1.89         1.50 o
  -4  -7   6          0.01         -0.28         1.06 o
  -3  -7   6         46.83         48.09         2.19 o
  -2  -7   6         81.50         76.05         2.71 o
  -1  -7   6          2.97          4.90         1.09 o
   0  -7   6          8.00          7.84         1.10 o
   1  -7   6         40.49         43.21         1.60 o
   2  -7   6         64.05         65.77         1.91 o
   3  -7   6          6.85          8.81         0.90 o
   4  -7   6         10.77         13.37         0.84 o
   5  -7   6         70.71         73.72         1.89 o
   6  -7   6         55.86         51.59         2.13 o
   7  -7   6          4.49          6.53         1.19 o
   8  -7   6         15.56         16.91         1.67 o
   9  -7   6         13.56         15.50         2.83 o
  10  -7   6          0.01         -0.39         2.50 o
  11  -7   6          0.03          0.10         2.91 o
  12  -7   6          0.07         -2.10         3.73 o
  13  -7   6          1.17          0.37         4.23 o
 -10  -6   6          0.05          0.57         6.72 o
  -9  -6   6         18.58         20.99         7.87 o
  -8  -6   6          2.63         -0.62         2.65 o
  -7  -6   6         16.86         12.25         2.75 o
  -6  -6   6          0.30         -1.03         1.55 o
  -5  -6   6        130.68        125.89         4.62 o
  -4  -6   6          2.45          1.41         1.21 o
  -3  -6   6         14.04         12.73         1.20 o
  -2  -6   6       1053.25       1088.33        13.85 o
  -1  -6   6         42.74         51.79         2.11 o
   0  -6   6        784.34        844.13        13.21 o
   1  -6   6         44.45         53.13         1.75 o
   2  -6   6        807.64        846.98        11.76 o
   3  -6   6          1.78          1.33         0.63 o
   4  -6   6          5.12          6.66         0.76 o
   5  -6   6        385.77        445.76         7.26 o
   6  -6   6        392.96        447.43         7.54 o
   7  -6   6          0.04          0.93         1.14 o
   8  -6   6         10.95         13.16         1.84 o
   9  -6   6         35.57         31.85         2.93 o
  10  -6   6          2.57          2.66         2.77 o
  11  -6   6          8.54          7.05         3.50 o
  12  -6   6          0.13         -2.14         3.94 o
  13  -6   6          7.72          8.80         5.07 o
 -11  -5   6          0.18         -2.38         5.90 o
 -10  -5   6          0.04         -0.45         4.32 o
  -9  -5   6          5.42         13.08         4.78 o
  -8  -5   6          3.87         -2.16         2.49 o
  -7  -5   6          8.61         10.35         2.49 o
  -6  -5   6          9.93         10.47         1.88 o
  -5  -5   6         22.15         22.04         1.87 o
  -4  -5   6         32.44         30.55         1.69 o
  -3  -5   6          2.33          3.23         0.75 o
  -2  -5   6         17.99         15.80         1.02 o
  -1  -5   6         26.52         27.68         1.33 o
   0  -5   6          3.71          3.13         0.85 o
   1  -5   6       1183.85       1143.77        15.56 o
   2  -5   6         20.29         26.99         1.05 o
   3  -5   6         28.64         36.55         2.16 o
   4  -5   6         36.83         29.85         1.18 o
   5  -5   6        101.96         99.72         2.60 o
   6  -5   6         39.52         38.25         1.73 o
   7  -5   6          6.56          7.84         1.23 o
   8  -5   6          0.58          1.67         1.70 o
   9  -5   6          5.14          5.36         2.63 o
  10  -5   6          8.38         11.13         3.16 o
  11  -5   6          0.13         -3.26         3.26 o
  12  -5   6          0.29         -1.58         4.06 o
  13  -5   6          0.00         -2.04         4.49 o
 -11  -4   6          0.77          1.09         4.78 o
 -10  -4   6         17.70         26.27         5.74 o
  -9  -4   6          9.79         16.00         4.77 o
  -8  -4   6         62.05         52.74         4.76 o
  -7  -4   6        274.60        288.61         7.65 o
  -6  -4   6          9.32          6.96         1.69 o
  -5  -4   6        851.78        837.05        14.49 o
  -4  -4   6         65.33         75.92         2.38 o
  -3  -4   6         15.05         12.27         0.99 o
  -2  -4   6        126.06        152.24         2.58 o
  -1  -4   6         71.46         85.32         1.81 o
   0  -4   6        198.76        182.01         2.82 o
   1  -4   6        509.12        446.43         7.61 o
   2  -4   6        846.66        939.50        12.08 o
   3  -4   6         19.42         18.47         0.91 o
   4  -4   6       1118.06       1150.04        15.02 o
   5  -4   6        359.36        417.17         6.69 o
   6  -4   6        148.08        158.48         3.51 o
   7  -4   6         20.97         22.62         1.57 o
   8  -4   6         27.96         25.57         2.68 o
   9  -4   6         31.10         28.06         4.23 o
  10  -4   6         53.48         53.83         5.56 o
  11  -4   6         15.10          6.52         4.59 o
  12  -4   6          2.58         -0.56         3.91 o
  13  -4   6          2.18         -0.36         5.86 o
 -12  -3   6          0.11         -3.28         7.38 o
 -11  -3   6          5.22         13.86         5.49 o
 -10  -3   6          0.23         -2.47         3.64 o
  -9  -3   6         49.81         56.91         6.67 o
  -8  -3   6          8.80          7.33         2.69 o
  -7  -3   6        128.91        141.49         6.58 o
  -6  -3   6         14.06         13.79         1.77 o
  -5  -3   6         34.16         31.46         1.78 o
  -4  -3   6          3.53          2.08         0.91 o
  -3  -3   6          0.91          1.26         0.72 o
  -2  -3   6         74.10         75.96         2.43 o
  -1  -3   6        283.13        242.53         3.85 o
   0  -3   6        103.14         98.01         2.55 o
   1  -3   6         40.21         28.73         0.97 o
   2  -3   6        564.16        532.91         8.20 o
   3  -3   6          0.27          0.26         0.46 o
   4  -3   6         50.58         51.41         2.57 o
   5  -3   6         63.60         63.38         2.52 o
   6  -3   6          6.92          4.89         1.01 o
   7  -3   6         23.40         19.88         1.53 o
   8  -3   6          3.21          5.67         1.92 o
   9  -3   6          1.15          1.29         4.76 o
  10  -3   6          2.18          3.45         3.36 o
  11  -3   6          4.25         -0.37         3.88 o
  12  -3   6          0.05          1.84         6.64 o
  13  -3   6          0.10         -5.58         5.58 o
 -12  -2   6          6.00         -0.33         6.31 o
 -11  -2   6         23.18         33.05         6.36 o
 -10  -2   6        118.02        124.85        20.33 o
  -9  -2   6          1.06         -1.67         3.70 o
  -8  -2   6        264.78        291.35         9.13 o
  -7  -2   6        590.74        683.97        13.98 o
  -6  -2   6        403.26        400.14         9.22 o
  -5  -2   6          3.31          3.86         0.91 o
  -4  -2   6         92.96         97.96         2.84 o
  -3  -2   6          1.46          4.53         0.77 o
  -2  -2   6          1.08          2.67         0.58 o
  -1  -2   6       1058.51       1110.62        14.50 o
   0  -2   6          1.42          7.62         0.62 o
   1  -2   6         40.36         51.88         1.32 o
   2  -2   6         12.53         17.30         0.73 o
   3  -2   6        290.11        342.24         4.51 o
   4  -2   6        106.89        105.94         2.15 o
   5  -2   6        106.75        101.66         2.24 o
   6  -2   6        346.99        395.59         6.76 o
   7  -2   6        491.47        559.96         9.73 o
   8  -2   6         19.05         15.98         2.47 o
   9  -2   6        102.83        109.86         6.70 o
  10  -2   6          2.03          5.24         3.71 o
  11  -2   6         18.07         12.22         6.72 o
  12  -2   6          1.49          3.28         6.31 o
  13  -2   6         18.85         34.68        10.00 o
 -13  -1   6          0.00          0.66         6.31 o
 -12  -1   6          2.94          7.05         7.30 o
 -11  -1   6          0.00          6.23         6.31 o
 -10  -1   6          6.91         13.86         4.75 o
  -9  -1   6         35.26         31.10         3.72 o
  -8  -1   6         30.68         34.63         2.98 o
  -7  -1   6        148.31        129.72         4.31 o
  -6  -1   6         31.52         30.59         2.05 o
  -5  -1   6         32.68         31.79         1.61 o
  -4  -1   6         39.09         34.60         1.31 o
  -3  -1   6         39.08         39.20         1.26 o
  -2  -1   6          0.20          0.26         0.49 o
  -1  -1   6        125.17        118.13         2.23 o
   0  -1   6        382.71        384.02         6.51 o
   1  -1   6         50.49         52.10         1.33 o
   2  -1   6         12.31         12.42         0.76 o
   3  -1   6          0.75          0.63         0.50 o
   4  -1   6         62.14         63.03         2.27 o
   5  -1   6          0.41         -0.07         0.71 o
   6  -1   6        100.81        109.14         2.74 o
   7  -1   6         25.45         24.64         2.56 o
   8  -1   6          1.24         -1.68         1.68 o
   9  -1   6          6.31          6.91         2.96 o
  10  -1   6          0.99         -2.40         3.50 o
  11  -1   6          6.89          1.80         6.31 o
  12  -1   6          8.87         12.22         7.63 o
 -13   0   6         27.26         37.31         9.76 o
 -12   0   6         12.30         17.79         8.20 o
 -11   0   6        267.28        318.60        16.10 o
 -10   0   6        203.87        243.30        14.42 o
  -9   0   6          5.48          7.14         2.70 o
  -8   0   6         60.96         51.53         3.34 o
  -7   0   6         58.70         55.28         2.73 o
  -6   0   6         10.19          5.69         1.23 o
  -5   0   6         41.77         42.23         1.56 o
  -4   0   6       1131.25       1315.76        16.45 o
  -3   0   6       3303.59       4124.33        46.51 o
  -2   0   6        131.62        141.88         2.58 o
  -1   0   6        357.29        413.49         5.53 o
   0   0   6          8.78          8.89         0.78 o
   1   0   6         22.79         12.67         0.83 o
   2   0   6       1793.31       1948.52        29.86 o
   3   0   6       2297.65       2620.93        34.45 o
   4   0   6       2530.75       2771.98        34.83 o
   5   0   6          2.45          2.68         1.05 o
   6   0   6        338.54        348.25         7.92 o
   7   0   6         80.89         86.15         6.36 o
   8   0   6          9.92          6.30         2.71 o
   9   0   6        107.82        109.18         6.57 o
  10   0   6         63.37         64.42         7.39 o
  11   0   6        201.05        210.07        18.20 o
  12   0   6          1.32          6.23         7.22 o
 -13   1   6         22.09         23.61         8.86 o
 -12   1   6          1.43         -1.97         5.33 o
 -11   1   6         11.55         10.12         3.67 o
 -10   1   6          2.13          7.13         3.46 o
  -9   1   6         11.57          8.22         2.25 o
  -8   1   6          2.29         -1.22         1.76 o
  -7   1   6          0.07          1.70         1.24 o
  -6   1   6          7.30          7.60         1.25 o
  -5   1   6          5.66          5.17         0.88 o
  -4   1   6         56.15         71.55         1.75 o
  -3   1   6        148.31        159.98         3.15 o
  -2   1   6          0.01         -0.41         0.41 o
  -1   1   6          9.71          9.86         0.81 o
   0   1   6          7.03          5.74         0.61 o
   1   1   6         23.03         20.98         1.22 o
   2   1   6        269.59        270.19         4.89 o
   3   1   6          0.79          0.64         0.91 o
   4   1   6        504.10        477.52        12.51 o
   5   1   6          2.03          1.72         1.04 o
   6   1   6          4.11          3.16         1.33 o
   7   1   6          0.84          0.03         1.59 o
   8   1   6          9.77         12.14         3.28 o
   9   1   6         15.84         23.72         5.07 o
  10   1   6          2.83          4.66         4.77 o
  11   1   6          4.85          6.31         7.46 o
  12   1   6          0.00          1.80         6.89 o
 -13   2   6          9.37         20.66         7.95 o
 -12   2   6          1.20         -3.71         3.71 o
 -11   2   6          3.88          4.42         4.31 o
 -10   2   6         12.32          9.62         3.35 o
  -9   2   6          0.00         -0.25         1.98 o
  -8   2   6         58.06         64.65         3.36 o
  -7   2   6       1121.34       1297.80        18.68 o
  -6   2   6        144.02        193.00         4.04 o
  -5   2   6         40.23         41.40         1.57 o
  -4   2   6         64.51         70.34         2.03 o
  -3   2   6        351.91        377.85         5.24 o
  -2   2   6        139.58        127.87         2.33 o
  -1   2   6       5090.64       5475.31        66.47 o
   0   2   6       3884.26       4320.50        55.96 o
   1   2   6      15465.02      18261.73       221.14 o
   2   2   6         75.97         93.06         2.48 o
   3   2   6        245.10        244.01         5.18 o
   4   2   6         28.73         29.07         1.42 o
   5   2   6         37.68         42.65         2.56 o
   6   2   6         49.60         42.11         2.66 o
   7   2   6        279.44        323.74         8.31 o
   8   2   6       1111.44       1193.60        38.15 o
   9   2   6          1.14         -1.15         3.91 o
  10   2   6          0.72          5.47         4.55 o
  11   2   6          0.64          2.38         7.22 o
 -13   3   6          1.44          1.29         4.61 o
 -12   3   6          3.09         -3.73         3.74 o
 -11   3   6         11.44          9.47         3.60 o
 -10   3   6          0.04         -1.78         2.19 o
  -9   3   6         38.54         38.25         3.28 o
  -8   3   6          8.28          8.28         1.67 o
  -7   3   6          0.42          0.44         1.17 o
  -6   3   6         13.72         11.79         1.22 o
  -5   3   6          2.57          1.32         0.76 o
  -4   3   6         33.54         40.63         1.59 o
  -3   3   6          0.81          1.19         0.63 o
  -2   3   6        168.24        178.20         3.16 o
  -1   3   6         70.10         76.88         1.68 o
   0   3   6          1.67          0.39         0.61 o
   1   3   6          0.10          0.22         0.51 o
   2   3   6         29.80         24.81         1.30 o
   3   3   6         14.29         13.52         1.25 o
   4   3   6         40.17         34.34         1.69 o
   5   3   6         11.32          7.29         1.34 o
   6   3   6         15.49         13.90         2.44 o
   7   3   6          4.14          7.73         2.88 o
   8   3   6         44.60         48.45        12.34 o
   9   3   6         11.17          7.28         4.16 o
  10   3   6          2.24          9.91         5.01 o
  11   3   6          2.27          5.88         5.32 o
 -14   4   6          2.26          1.52         5.19 o
 -13   4   6          0.70          0.34         4.63 o
 -12   4   6          7.67          0.16         3.79 o
 -11   4   6         14.58         18.22         3.94 o
 -10   4   6        184.70        188.48         7.08 o
  -9   4   6          8.13         12.23         2.12 o
  -8   4   6          0.59         -0.52         1.35 o
  -7   4   6         47.37         56.71         2.47 o
  -6   4   6          2.84          4.79         1.00 o
  -5   4   6         17.19         27.07         1.34 o
  -4   4   6       2065.17       2116.27        28.61 o
  -3   4   6       4479.05       4885.32        67.98 o
  -2   4   6       3148.51       3655.44        51.08 o
  -1   4   6        879.44       1025.86        14.09 o
   0   4   6        408.47        434.97         6.29 o
   1   4   6        344.11        381.28         5.16 o
   2   4   6         93.72         98.55         2.32 o
   3   4   6        345.17        341.56         5.86 o
   4   4   6       1430.53       1489.21        22.22 o
   5   4   6       7152.51       7440.28       111.75 o
   6   4   6         18.22         16.44         2.08 o
   7   4   6          3.03         -0.85         2.37 o
   8   4   6         55.09         48.79         6.46 o
   9   4   6         16.67         14.32         5.25 o
  10   4   6          7.16         14.52         6.56 o
 -14   5   6          0.43          0.04         4.69 o
 -13   5   6          0.65          1.68         7.46 o
 -12   5   6          7.34         11.30         4.55 o
 -11   5   6          0.77         -2.26         3.35 o
 -10   5   6          0.39          0.74         2.29 o
  -9   5   6          0.00         -1.40         1.66 o
  -8   5   6          0.25         -0.49         1.25 o
  -7   5   6         11.95         14.09         1.33 o
  -6   5   6         11.75         15.20         1.22 o
  -5   5   6         11.82         13.50         1.09 o
  -4   5   6          0.21         -0.73         0.73 o
  -3   5   6        116.02        120.66         2.62 o
  -2   5   6         22.24         23.15         1.16 o
  -1   5   6         33.77         35.35         1.52 o
   0   5   6          2.63          2.10         0.49 o
   1   5   6          4.09          3.02         0.69 o
   2   5   6          0.93          0.65         0.73 o
   3   5   6         27.34         31.15         1.91 o
   4   5   6         74.48         77.86         3.56 o
   5   5   6          8.49          9.44         1.64 o
   6   5   6          8.68          9.86         2.46 o
   7   5   6          0.65         -0.75         2.48 o
   8   5   6          1.34          3.08         5.37 o
   9   5   6          0.50          5.17         4.49 o
  10   5   6          0.72          9.27         7.38 o
 -13   6   6         21.87         18.10        12.96 o
 -12   6   6          0.20         -2.84         3.50 o
 -11   6   6          2.87          0.10         2.97 o
 -10   6   6          5.27          1.54         2.47 o
  -9   6   6         17.17         13.39         2.49 o
  -8   6   6         10.09          9.63         1.47 o
  -7   6   6         75.80         86.03         2.77 o
  -6   6   6        362.21        389.21         6.87 o
  -5   6   6        225.97        245.91         4.54 o
  -4   6   6         46.15         50.76         1.75 o
  -3   6   6         26.83         28.04         1.25 o
  -2   6   6          0.51          2.93         0.75 o
  -1   6   6          2.50          2.45         0.87 o
   0   6   6        205.22        218.42         4.54 o
   1   6   6       2552.71       2545.78        28.99 o
   2   6   6       3189.15       3283.18        43.43 o
   3   6   6        642.01        671.26        10.37 o
   4   6   6         49.86         57.58         2.32 o
   5   6   6         66.22         65.56         3.09 o
   6   6   6         54.63         59.08         3.68 o
   7   6   6          8.34          9.07         3.92 o
   8   6   6         85.35        107.66        13.61 o
   9   6   6         94.06        131.60        15.42 o
 -13   7   6          0.03          0.52         4.43 o
 -12   7   6          0.00          0.26         3.50 o
 -11   7   6          1.53         -1.33         2.76 o
 -10   7   6          1.94          0.26         2.24 o
  -9   7   6          3.70          1.29         2.10 o
  -8   7   6          9.88          8.97         1.52 o
  -7   7   6          4.66          3.97         1.26 o
  -6   7   6         90.43         96.33         2.66 o
  -5   7   6         48.18         47.11         1.85 o
  -4   7   6         21.00         19.54         1.34 o
  -3   7   6          0.19         -0.73         0.80 o
  -2   7   6        206.50        207.63         4.63 o
  -1   7   6         14.63         14.52         1.40 o
   0   7   6        118.16        127.28         3.41 o
   1   7   6         33.44         33.29         2.33 o
   2   7   6          4.07          3.50         1.00 o
   3   7   6          3.71          4.43         1.26 o
   4   7   6          1.53          1.18         1.61 o
   5   7   6          0.89         -1.71         1.71 o
   6   7   6          1.64          3.65         6.31 o
   7   7   6         10.37         10.04         4.66 o
   8   7   6          2.01         11.48         6.89 o
 -13   8   6          3.85          0.48         3.68 o
 -12   8   6          0.00         -2.34         4.30 o
 -11   8   6          0.84         -2.49         2.49 o
 -10   8   6         26.28         28.04         2.93 o
  -9   8   6         29.35         29.09         2.11 o
  -8   8   6        100.38        105.88         4.70 o
  -7   8   6         23.64         23.78         2.79 o
  -6   8   6         42.07         42.79         4.89 o
  -5   8   6        487.49        510.58        13.17 o
  -4   8   6        137.97        152.73         4.86 o
  -3   8   6         20.53         22.38         1.54 o
  -2   8   6         93.89         98.54         3.16 o
  -1   8   6       1090.77       1151.09        18.98 o
   0   8   6        134.46        122.74         4.84 o
   1   8   6         28.06         24.68         2.33 o
   2   8   6         11.30         10.66         2.07 o
   3   8   6         21.02         27.49         2.94 o
   4   8   6         15.42         22.19         3.72 o
   5   8   6         70.47         67.86         5.48 o
   6   8   6         47.56         66.16         6.95 o
   7   8   6          0.00         -3.61         5.82 o
 -12   9   6          0.01          2.13         5.00 o
 -11   9   6          0.32         -3.53         4.14 o
 -10   9   6          1.21         -1.81         3.38 o
  -9   9   6          0.67          0.33         3.42 o
  -8   9   6          9.81          9.21         2.20 o
  -7   9   6         44.47         42.29         3.13 o
  -6   9   6          0.00         -0.32         1.73 o
  -5   9   6         86.96         86.89         4.32 o
  -4   9   6         50.41         51.12         3.37 o
  -3   9   6          0.27         -1.24         1.28 o
  -2   9   6          0.11          0.24         1.61 o
  -1   9   6        102.41         91.09         4.93 o
   0   9   6          2.50         -2.00         2.00 o
   1   9   6          6.01          2.81         1.82 o
   2   9   6          1.00          0.31         1.97 o
   3   9   6          0.04         -0.19         2.39 o
   4   9   6          0.11         -2.05         2.68 o
   5   9   6          0.31         -3.85         3.85 o
   6   9   6          0.26          1.97         5.82 o
 -12  10   6          9.84          0.00         5.17 o
 -11  10   6          6.03          3.35         4.09 o
 -10  10   6          1.87         -3.36         3.36 o
  -9  10   6         22.76         22.29         4.04 o
  -8  10   6          0.27         -1.17         1.96 o
  -7  10   6        124.24        145.76         8.35 o
  -6  10   6        158.93        177.65         6.49 o
  -5  10   6         14.92         18.68         2.68 o
  -4  10   6        804.22        826.54        20.42 o
  -3  10   6         80.54         67.76         4.28 o
  -2  10   6          5.40          4.84         2.13 o
  -1  10   6         91.58         91.59         5.03 o
   0  10   6         20.63         20.38         3.19 o
   1  10   6          2.53          4.67         2.64 o
   2  10   6          9.81          7.53         3.08 o
   3  10   6         40.39         49.99         5.06 o
   4  10   6          2.81         -2.97         2.97 o
   5  10   6         29.64         26.92         5.65 o
 -11  11   6          0.39          0.59         3.81 o
 -10  11   6          0.13          4.97         3.94 o
  -9  11   6          0.01          3.01         8.12 o
  -8  11   6          1.00          4.19         3.30 o
  -7  11   6          1.00          3.25         2.26 o
  -6  11   6         14.70         16.50         3.13 o
  -5  11   6          0.31         -0.45         2.27 o
  -4  11   6          0.89         -2.22         2.22 o
  -3  11   6         17.92         19.95         4.10 o
  -2  11   6          0.55          0.73         1.84 o
  -1  11   6          7.03          6.09         2.50 o
   0  11   6          0.63          1.54         2.56 o
   1  11   6          0.54          4.77         3.01 o
   2  11   6          0.16         -0.15         3.13 o
   3  11   6          0.92          2.87         3.31 o
   4  11   6          0.00          1.97         3.46 o
 -10  12   6          4.76          3.41         3.76 o
  -9  12   6         10.08         10.46         4.14 o
  -8  12   6         33.97         32.19         4.59 o
  -7  12   6         69.51         61.32         5.99 o
  -6  12   6         41.92         40.63        14.76 o
  -5  12   6          0.50         -2.42         6.19 o
  -4  12   6          3.48         -1.41         3.48 o
  -3  12   6          4.61          2.75         3.42 o
  -2  12   6          9.83         12.98         4.63 o
  -1  12   6          2.51          5.20         2.51 o
   0  12   6         32.60         30.87         3.86 o
   1  12   6          6.70          4.23         3.28 o
   2  12   6         26.55         28.29         4.49 o
  -9  13   6          0.81          0.64         3.48 o
  -8  13   6          0.01          3.16         7.75 o
  -7  13   6          0.00          0.38         3.20 o
  -6  13   6          0.03         -3.48         3.48 o
  -5  13   6          0.60         -2.99         2.99 o
  -4  13   6          0.03         -2.66         3.15 o
  -3  13   6          0.49         -2.02         3.19 o
  -2  13   6          0.96          0.81         3.70 o
  -1  13   6          0.02          1.57         4.01 o
   0  13   6          0.78          0.91         2.83 o
  -6  14   6          0.31          5.25         7.13 o
  -5  14   6          0.17          3.06         3.74 o
  -4  14   6          1.19         -1.12         3.80 o
  -3  14   6          0.86         -2.54         6.81 o
   3 -15   7          0.74          6.72         4.76 o
   4 -15   7          0.29         -1.48         3.85 o
   5 -15   7          0.19          3.69         3.77 o
  -1 -14   7          3.41          0.00         3.56 o
   0 -14   7         12.52          5.41         5.41 o
   1 -14   7          5.54          3.77         5.00 o
   2 -14   7          5.61          4.43         4.26 o
   3 -14   7          0.24         -0.25         3.69 o
   4 -14   7          0.03          1.64         3.61 o
   5 -14   7          3.07          4.10         3.44 o
   6 -14   7          0.07          0.00         2.87 o
   7 -14   7          2.83          4.90         2.31 o
   8 -14   7         17.39         14.92         4.02 o
  -3 -13   7          0.15          0.61         4.35 o
  -2 -13   7          2.39         -1.21         3.62 o
  -1 -13   7          3.53          5.97         3.49 o
   0 -13   7          2.93          6.50         2.53 o
   1 -13   7          0.25          4.40         3.46 o
   2 -13   7          0.03         -2.82         2.82 o
   3 -13   7          0.00         -1.12         2.66 o
   4 -13   7          0.02         -1.92         2.51 o
   5 -13   7          0.34          2.87         1.97 o
   6 -13   7          0.27          0.98         2.08 o
   7 -13   7          0.18         -2.03         2.03 o
   8 -13   7          1.50          0.70         2.26 o
   9 -13   7          1.40         -0.08         3.44 o
  10 -13   7          0.25          0.08         3.94 o
  -4 -12   7          3.39          2.80         4.41 o
  -3 -12   7         14.76         19.50         5.37 o
  -2 -12   7         30.29         24.24         3.86 o
  -1 -12   7         38.11         29.19         3.69 o
   0 -12   7          1.42         -1.10         2.16 o
   1 -12   7          1.53          0.87         3.01 o
   2 -12   7          0.00         -0.56         2.63 o
   3 -12   7          5.76          4.24         2.18 o
   4 -12   7          4.15          2.55         3.62 o
   5 -12   7         55.72         55.51         3.50 o
   6 -12   7         11.78         16.96         2.71 o
   7 -12   7         67.55         61.36         6.03 o
   8 -12   7          0.70         -0.29         2.20 o
   9 -12   7          0.85          0.25         3.44 o
  10 -12   7          0.39          0.33         3.69 o
  11 -12   7          1.45         -3.28         4.35 o
  -6 -11   7          0.26          7.13         6.72 o
  -5 -11   7          2.80          0.96         4.17 o
  -4 -11   7          1.09          2.92         3.18 o
  -3 -11   7          0.04          5.01         2.94 o
  -2 -11   7          0.00         -2.23         2.51 o
  -1 -11   7          0.29         -1.41         2.27 o
   0 -11   7          0.47         -0.56         2.15 o
   1 -11   7          0.01         -1.53         1.92 o
   2 -11   7          0.42          2.25         1.91 o
   3 -11   7         11.14          7.55         2.16 o
   4 -11   7          4.23          4.39         2.27 o
   5 -11   7          4.82          4.09         1.69 o
   6 -11   7          1.19         -1.37         3.03 o
   7 -11   7          9.11          4.68         4.10 o
   8 -11   7          0.62          0.60         2.20 o
   9 -11   7          0.38         -3.36         3.36 o
  10 -11   7          3.12          2.71         3.94 o
  11 -11   7          0.54          2.21         4.43 o
  -7 -10   7         17.17         19.35         8.69 o
  -6 -10   7         10.66         10.22         5.15 o
  -5 -10   7         36.81         28.08         4.55 o
  -4 -10   7         13.04          8.22         3.11 o
  -3 -10   7         32.95         40.64         4.69 o
  -2 -10   7          2.05          3.79         2.51 o
  -1 -10   7         16.60         16.24         2.90 o
   0 -10   7         21.77         19.11         2.26 o
   1 -10   7        105.76        108.27         3.60 o
   2 -10   7        160.69        177.40         4.52 o
   3 -10   7        105.68        108.42         6.79 o
   4 -10   7        323.93        340.59        16.01 o
   5 -10   7          4.10          4.22         1.64 o
   6 -10   7          2.66          2.30         1.67 o
   7 -10   7         81.55         95.98         5.07 o
   8 -10   7         11.06         14.50         3.44 o
   9 -10   7          0.03          2.05         3.85 o
  10 -10   7          4.28          6.23         4.59 o
  11 -10   7          4.41         -3.44         4.43 o
  12 -10   7          0.08         -0.25         5.17 o
  -8  -9   7          0.03          4.51         6.31 o
  -7  -9   7          0.13         -3.38         3.38 o
  -6  -9   7          0.19          1.34         3.10 o
  -5  -9   7          0.02          2.02         4.13 o
  -4  -9   7          0.19         -0.30         2.30 o
  -3  -9   7         16.58         12.59         2.95 o
  -2  -9   7          0.95          1.22         2.99 o
  -1  -9   7         12.07         10.40         2.03 o
   0  -9   7         17.09         17.05         1.66 o
   1  -9   7          2.82          3.52         1.24 o
   2  -9   7          0.07          2.88         1.06 o
   3  -9   7          1.18          0.23         1.09 o
   4  -9   7         24.22         24.24         1.61 o
   5  -9   7         49.77         47.06         2.15 o
   6  -9   7          0.07         -1.51         1.51 o
   7  -9   7         10.65          8.42         2.17 o
   8  -9   7         17.61         17.38         2.96 o
   9  -9   7          3.13          7.54         4.35 o
  10  -9   7          0.02         -0.16         3.94 o
  11  -9   7          0.46         -2.12         2.49 o
  12  -9   7          0.02          3.09         3.15 o
  -9  -8   7          1.83         -5.66         5.66 o
  -8  -8   7          2.51         -3.03         5.33 o
  -7  -8   7          1.63         -1.72         3.45 o
  -6  -8   7         38.06         51.39         3.63 o
  -5  -8   7          1.00         -1.52         2.26 o
  -4  -8   7          2.87          3.25         1.55 o
  -3  -8   7         28.58         27.18         5.17 o
  -2  -8   7        429.15        427.10        12.23 o
  -1  -8   7        360.45        369.72        12.02 o
   0  -8   7         32.53         32.30         1.82 o
   1  -8   7        863.97        933.73        15.97 o
   2  -8   7        492.77        531.70         7.98 o
   3  -8   7          0.08         -0.90         0.90 o
   4  -8   7        281.65        309.52         5.82 o
   5  -8   7         69.59         73.94         2.27 o
   6  -8   7          8.55          7.22         1.14 o
   7  -8   7         48.27         63.04         2.28 o
   8  -8   7         20.32         15.71         1.62 o
   9  -8   7         34.14         36.82         3.40 o
  10  -8   7          0.36         -1.89         2.73 o
  11  -8   7          2.56          0.40         3.27 o
  12  -8   7          2.25         -2.59         3.54 o
  13  -8   7          1.29          7.99         8.24 o
  -9  -7   7          0.36          2.87         6.72 o
  -8  -7   7          0.29          0.98         5.82 o
  -7  -7   7          0.23         -1.39         4.92 o
  -6  -7   7          0.86          1.24         1.69 o
  -5  -7   7         13.90         18.18         2.07 o
  -4  -7   7          4.35          3.86         1.45 o
  -3  -7   7         49.50         55.92         2.16 o
  -2  -7   7         11.08         12.56         1.49 o
  -1  -7   7         10.26         14.27         1.79 o
   0  -7   7         66.16         59.69         2.16 o
   1  -7   7         71.87         68.74         2.29 o
   2  -7   7         83.25         86.05         2.03 o
   3  -7   7         44.97         48.66         1.56 o
   4  -7   7         86.44         84.14         2.11 o
   5  -7   7          9.00          7.65         1.01 o
   6  -7   7         66.13         71.40         2.46 o
   7  -7   7         29.10         26.64         1.78 o
   8  -7   7          5.12          6.72         1.67 o
   9  -7   7          3.33          4.23         2.98 o
  10  -7   7          3.80          4.43         2.80 o
  11  -7   7          2.76          5.96         3.72 o
  12  -7   7          0.05         -2.05         3.73 o
  13  -7   7          0.24          0.89         6.03 o
 -10  -6   7          3.80          7.71         6.97 o
  -9  -6   7         46.87         58.38        10.41 o
  -8  -6   7          0.14         -0.96         2.76 o
  -7  -6   7          0.52         -1.62         2.18 o
  -6  -6   7          2.22          4.47         1.77 o
  -5  -6   7        154.19        147.61         4.84 o
  -4  -6   7        858.79        868.38        15.16 o
  -3  -6   7         57.64         57.38         2.03 o
  -2  -6   7       1024.44       1039.71        13.34 o
  -1  -6   7         24.72         22.44         1.13 o
   0  -6   7        246.46        268.39         5.47 o
   1  -6   7         21.98         24.02         1.64 o
   2  -6   7        273.54        299.85         4.92 o
   3  -6   7         42.96         41.73         1.42 o
   4  -6   7        152.48        160.10         3.15 o
   5  -6   7         90.39         94.96         2.47 o
   6  -6   7          1.06          1.82         1.06 o
   7  -6   7         11.68         12.82         1.53 o
   8  -6   7         25.40         27.44         2.53 o
   9  -6   7          0.00          0.61         2.42 o
  10  -6   7          4.89          1.89         2.72 o
  11  -6   7         22.43         23.64         4.96 o
  12  -6   7          0.26         -3.07         3.93 o
  13  -6   7          3.06          9.18         5.28 o
 -11  -5   7          0.32          6.22         5.57 o
 -10  -5   7          0.04          3.55         5.00 o
  -9  -5   7          0.02          0.70         4.14 o
  -8  -5   7          6.02          2.97         3.78 o
  -7  -5   7         12.90         12.43         2.75 o
  -6  -5   7          0.01          2.73         2.05 o
  -5  -5   7         11.38         14.19         1.74 o
  -4  -5   7          4.46          5.90         1.23 o
  -3  -5   7         86.55         94.27         2.19 o
  -2  -5   7         96.85         91.29         2.27 o
  -1  -5   7          3.28          1.78         0.60 o
   0  -5   7         94.86         97.79         2.81 o
   1  -5   7        406.63        385.38         6.39 o
   2  -5   7          0.18         -0.13         0.54 o
   3  -5   7        133.62        146.02         2.74 o
   4  -5   7         58.24         57.70         1.91 o
   5  -5   7         98.56         99.08         3.10 o
   6  -5   7          7.03          6.77         1.17 o
   7  -5   7         30.21         32.67         2.02 o
   8  -5   7          4.01          2.27         1.72 o
   9  -5   7          0.01         -0.17         2.86 o
  10  -5   7          0.88          1.46         3.44 o
  11  -5   7          0.26         -0.51         3.73 o
  12  -5   7          0.80          4.22         4.36 o
  13  -5   7          0.31         -5.62         5.62 o
 -11  -4   7          1.93          2.88         5.04 o
 -10  -4   7          3.30         -0.84        12.38 o
  -9  -4   7         12.62         15.79         7.54 o
  -8  -4   7        194.95        208.65        13.73 o
  -7  -4   7        240.03        246.08         7.95 o
  -6  -4   7          1.73          5.53         1.61 o
  -5  -4   7       2624.99       2767.09        42.94 o
  -4  -4   7        412.90        401.95         6.88 o
  -3  -4   7        231.67        230.52         3.79 o
  -2  -4   7         48.07         54.12         1.68 o
  -1  -4   7        295.07        272.62         4.90 o
   0  -4   7         58.83         73.04         1.74 o
   1  -4   7       1290.53       1437.37        18.17 o
   2  -4   7        488.81        548.28         8.62 o
   3  -4   7        670.85        777.53        11.08 o
   4  -4   7         95.47         88.69         2.25 o
   5  -4   7         71.12         81.14         3.43 o
   6  -4   7         12.82         12.18         1.15 o
   7  -4   7         26.43         25.54         1.78 o
   8  -4   7        102.27        118.76         5.50 o
   9  -4   7         18.56         14.06         3.73 o
  10  -4   7         43.04         43.04         5.51 o
  11  -4   7          0.93         -1.58         3.65 o
  12  -4   7          0.17         -2.37         4.63 o
  13  -4   7          1.73         -2.21         6.23 o
 -12  -3   7          0.25          6.40         7.87 o
 -11  -3   7          3.68          3.58         5.17 o
 -10  -3   7          2.61          6.93         4.46 o
  -9  -3   7         42.79         48.50         7.50 o
  -8  -3   7         14.79         22.49         5.37 o
  -7  -3   7         41.85         52.66         3.04 o
  -6  -3   7         21.11         28.98         2.03 o
  -5  -3   7         21.32         20.78         1.79 o
  -4  -3   7          8.45          8.18         1.19 o
  -3  -3   7         14.36         14.85         0.93 o
  -2  -3   7         20.01         17.26         1.01 o
  -1  -3   7        122.22        122.99         3.25 o
   0  -3   7        123.80        138.90         4.03 o
   1  -3   7        197.97        192.08         3.19 o
   2  -3   7        816.43        841.28        11.01 o
   3  -3   7         52.36         60.97         1.49 o
   4  -3   7          0.96          0.44         0.60 o
   5  -3   7          1.10          0.19         0.74 o
   6  -3   7          3.30          1.56         0.95 o
   7  -3   7          1.81          2.40         1.52 o
   8  -3   7          0.06          1.03         1.60 o
   9  -3   7          6.68          3.26         3.36 o
  10  -3   7          0.11         -3.06         3.29 o
  11  -3   7          1.13         -3.53         3.53 o
  12  -3   7          0.19          0.02         4.06 o
  13  -3   7          0.01          2.21         6.64 o
 -12  -2   7          0.17          0.08         6.89 o
 -11  -2   7         41.22         56.66         7.56 o
 -10  -2   7         70.91         73.98         9.55 o
  -9  -2   7        129.75        142.33         9.65 o
  -8  -2   7       1924.85       2137.48        38.79 o
  -7  -2   7         43.88         43.89         2.81 o
  -6  -2   7        340.64        330.70         7.51 o
  -5  -2   7         97.30         93.48         3.04 o
  -4  -2   7        461.21        568.83         9.63 o
  -3  -2   7          7.56         15.30         1.13 o
  -2  -2   7       1787.86       2047.23        26.14 o
  -1  -2   7       8664.59       9852.98       121.87 o
   0  -2   7        503.86        632.28         9.14 o
   1  -2   7       2181.02       2400.66        29.72 o
   2  -2   7          0.81         -0.51         0.61 o
   3  -2   7        226.07        286.21         3.99 o
   4  -2   7        140.30        124.91         2.46 o
   5  -2   7        275.58        302.72         4.74 o
   6  -2   7        510.45        541.18         9.01 o
   7  -2   7        339.92        349.90         8.05 o
   8  -2   7         18.04         13.46         2.95 o
   9  -2   7         12.00          6.46         6.23 o
  10  -2   7         28.12         29.82         5.36 o
  11  -2   7          1.99          6.40         7.09 o
  12  -2   7         53.69         46.57        10.33 o
  13  -2   7          0.24          1.80         7.54 o
 -13  -1   7          3.18          6.97         7.46 o
 -12  -1   7          7.59          6.15         7.13 o
 -11  -1   7          0.73          4.10         6.56 o
 -10  -1   7          7.68         11.36         3.95 o
  -9  -1   7         28.98         32.68         3.74 o
  -8  -1   7         11.79         12.56         2.43 o
  -7  -1   7          9.42          8.76         1.86 o
  -6  -1   7          0.38         -0.08         1.21 o
  -5  -1   7         15.55         14.10         1.07 o
  -4  -1   7         81.47         91.65         2.27 o
  -3  -1   7          2.53          4.94         0.86 o
  -2  -1   7         13.58         13.39         1.19 o
  -1  -1   7        201.84        193.84         3.72 o
   0  -1   7         68.77         74.52         1.73 o
   1  -1   7         29.88         30.42         1.02 o
   2  -1   7         82.04         79.12         2.30 o
   3  -1   7         62.74         69.55         1.77 o
   4  -1   7         49.62         48.32         2.54 o
   5  -1   7         10.54         11.62         1.05 o
   6  -1   7         57.73         54.85         2.32 o
   7  -1   7          1.27         -1.24         1.24 o
   8  -1   7         27.52         20.58         4.73 o
   9  -1   7          0.00         -2.45         2.45 o
  10  -1   7          0.09         -3.24         3.24 o
  11  -1   7          7.97          3.61         6.89 o
  12  -1   7          4.80          1.48         7.30 o
 -13   0   7         20.84         26.07         9.18 o
 -12   0   7          5.33          2.30         7.05 o
 -11   0   7        254.10        292.10        15.22 o
 -10   0   7          3.92         11.91         3.27 o
  -9   0   7         67.37         65.65         7.29 o
  -8   0   7          1.53         -1.05         1.94 o
  -7   0   7         99.61        112.77         3.89 o
  -6   0   7          0.50          0.15         0.95 o
  -5   0   7        115.16        161.70         3.32 o
  -4   0   7       4046.42       4852.35        60.76 o
  -3   0   7        540.84        577.17         7.75 o
  -2   0   7        300.15        369.44         5.50 o
  -1   0   7       1232.05       1299.15        15.83 o
   0   0   7        333.44        348.34         5.42 o
   1   0   7        350.76        320.57         5.97 o
   2   0   7       1074.12       1046.76        16.80 o
   3   0   7       5882.96       6264.97        86.39 o
   4   0   7       1105.53       1292.58        18.04 o
   5   0   7        221.30        246.40         4.65 o
   6   0   7        103.67        116.64         3.45 o
   7   0   7          0.73          0.91         1.50 o
   8   0   7         18.99         13.01         3.34 o
   9   0   7         37.65         32.19         4.42 o
  10   0   7         35.36         28.86         8.94 o
  11   0   7        161.65        152.51        15.74 o
  12   0   7         11.47         10.17         8.20 o
 -13   1   7          3.61          6.97         7.13 o
 -12   1   7          4.82         -4.84         4.84 o
 -11   1   7          0.04          2.33         3.36 o
 -10   1   7          2.79          1.29         3.19 o
  -9   1   7          0.14         -1.86         1.86 o
  -8   1   7         34.30         25.93         2.55 o
  -7   1   7          9.28          6.96         1.30 o
  -6   1   7          4.29          3.59         1.07 o
  -5   1   7          5.91          8.47         0.91 o
  -4   1   7          3.55          3.22         0.72 o
  -3   1   7          0.82          0.40         0.57 o
  -2   1   7          6.58          5.75         0.69 o
  -1   1   7         54.03         60.17         1.83 o
   0   1   7        214.85        259.89         4.14 o
   1   1   7          3.87          5.23         0.87 o
   2   1   7         54.04         53.29         2.08 o
   3   1   7         31.97         28.12         1.81 o
   4   1   7         43.26         31.79         3.02 o
   5   1   7          1.30          1.12         1.06 o
   6   1   7          0.12         -0.81         1.20 o
   7   1   7          1.52         -1.63         1.63 o
   8   1   7          1.01          1.99         3.06 o
   9   1   7         17.95         31.61         5.83 o
  10   1   7         15.88         20.92         5.51 o
  11   1   7          2.17         17.96         8.04 o
  12   1   7          6.78          1.07         6.64 o
 -13   2   7          0.76          0.41         5.99 o
 -12   2   7          0.68          1.77         4.07 o
 -11   2   7         15.36         16.61         4.03 o
 -10   2   7         25.23         25.07         4.05 o
  -9   2   7          1.70          0.40         1.83 o
  -8   2   7          0.21          0.23         1.42 o
  -7   2   7        417.67        497.99         8.41 o
  -6   2   7          0.22         -0.93         0.93 o
  -5   2   7         54.03         58.08         1.98 o
  -4   2   7        659.71        723.64         9.44 o
  -3   2   7        388.66        375.31         5.31 o
  -2   2   7         50.87         66.09         1.69 o
  -1   2   7         58.03         84.76         1.95 o
   0   2   7       7707.37       8726.00       112.14 o
   1   2   7         96.96        115.43         2.47 o
   2   2   7        221.19        291.99         5.37 o
   3   2   7        536.97        563.71        10.10 o
   4   2   7        186.48        199.41         4.83 o
   5   2   7         45.90         53.81         2.20 o
   6   2   7          5.16          4.66         1.70 o
   7   2   7        503.59        492.41        14.85 o
   8   2   7        596.97        627.12        23.33 o
   9   2   7         40.85         40.44         6.89 o
  10   2   7         16.54         15.63         5.74 o
  11   2   7         11.32         24.27         8.77 o
 -13   3   7          0.06          3.97         4.74 o
 -12   3   7          4.24          6.92         4.35 o
 -11   3   7          0.00         -0.80         2.96 o
 -10   3   7          6.48          4.36         4.43 o
  -9   3   7          4.86          6.84         2.33 o
  -8   3   7          0.72          1.04         1.41 o
  -7   3   7          1.54         -0.35         1.05 o
  -6   3   7          2.71          3.93         1.02 o
  -5   3   7          1.89          0.53         0.81 o
  -4   3   7        270.78        255.90         4.62 o
  -3   3   7         17.41         19.67         1.05 o
  -2   3   7        135.37        152.11         2.98 o
  -1   3   7          1.84         -0.57         0.57 o
   0   3   7          7.86          7.15         0.76 o
   1   3   7          1.32          1.07         0.57 o
   2   3   7          0.00          0.63         0.78 o
   3   3   7         44.02         38.81         2.21 o
   4   3   7        300.25        287.29         6.36 o
   5   3   7         60.05         63.62         2.46 o
   6   3   7         58.16         56.93         3.00 o
   7   3   7          0.33          0.94         2.50 o
   8   3   7          1.26          1.58         3.73 o
   9   3   7          4.73          4.63         4.16 o
  10   3   7          6.00          8.58         4.89 o
  11   3   7          2.03          4.63         5.09 o
 -13   4   7         17.62         24.71         5.72 o
 -12   4   7          0.01          1.18         6.11 o
 -11   4   7          0.19          0.27         3.08 o
 -10   4   7         77.33         81.91         4.78 o
  -9   4   7         12.50         11.54         2.20 o
  -8   4   7          0.01         -1.45         1.45 o
  -7   4   7        174.34        160.42         4.71 o
  -6   4   7         13.94         16.50         1.29 o
  -5   4   7         62.97         65.67         2.93 o
  -4   4   7        322.13        347.37         6.25 o
  -3   4   7        652.34        692.77        11.64 o
  -2   4   7        580.79        614.77         9.70 o
  -1   4   7          0.66          0.91         0.58 o
   0   4   7          5.43          3.32         0.70 o
   1   4   7         51.17         52.93         1.49 o
   2   4   7        144.40        129.08         3.08 o
   3   4   7        204.73        205.35         4.12 o
   4   4   7        141.29        167.16         4.53 o
   5   4   7        469.56        425.00         9.71 o
   6   4   7        205.41        225.61         7.74 o
   7   4   7         33.82         30.26         3.96 o
   8   4   7         35.72         28.84         5.58 o
   9   4   7         16.40         19.56         5.68 o
  10   4   7          0.39          7.78        12.01 o
 -13   5   7          0.73         -3.01         4.36 o
 -12   5   7          0.00         -0.79         3.94 o
 -11   5   7          0.37         -2.65         3.25 o
 -10   5   7          0.38         -1.63         2.22 o
  -9   5   7          0.92          0.83         1.88 o
  -8   5   7          1.94          0.93         1.54 o
  -7   5   7         58.05         54.98         2.32 o
  -6   5   7         53.80         57.22         2.06 o
  -5   5   7         33.31         32.15         1.54 o
  -4   5   7         37.46         34.05         1.56 o
  -3   5   7          1.16          1.16         0.77 o
  -2   5   7         63.58         58.48         1.95 o
  -1   5   7          0.00          0.04         0.69 o
   0   5   7         74.35         63.71         1.80 o
   1   5   7          6.71          7.53         0.90 o
   2   5   7          1.65          3.30         1.12 o
   3   5   7          2.39          5.37         1.95 o
   4   5   7         20.75         20.09         1.75 o
   5   5   7         15.53         12.30         2.10 o
   6   5   7         10.22          8.61         2.48 o
   7   5   7          4.52          6.80         4.06 o
   8   5   7          2.77          7.15         4.50 o
   9   5   7          6.07         13.45         8.36 o
 -13   6   7         12.97          8.89         6.52 o
 -12   6   7          3.49          5.40         4.26 o
 -11   6   7          5.12          1.21         3.12 o
 -10   6   7          4.01          0.16         2.94 o
  -9   6   7        115.58        117.20         5.31 o
  -8   6   7          3.11          5.66         1.56 o
  -7   6   7        264.15        280.57         7.01 o
  -6   6   7        437.18        460.80         8.07 o
  -5   6   7        228.41        240.47         4.52 o
  -4   6   7          1.53          2.30         0.96 o
  -3   6   7        720.41        756.38        11.04 o
  -2   6   7         91.10        103.27         2.63 o
  -1   6   7        343.17        323.88         5.61 o
   0   6   7        507.26        480.53         8.31 o
   1   6   7         38.41         40.69         1.55 o
   2   6   7       2482.37       2493.46        35.92 o
   3   6   7        503.47        491.33         8.12 o
   4   6   7          6.59          7.01         1.63 o
   5   6   7         42.35         38.74         2.61 o
   6   6   7         52.48         63.59         6.42 o
   7   6   7          0.31         -2.62         3.52 o
   8   6   7          1.49          5.00         6.56 o
   9   6   7          7.53         11.23         8.20 o
 -13   7   7          0.37         -1.45         4.06 o
 -12   7   7          0.52          0.39         3.56 o
 -11   7   7          2.33          1.54         2.89 o
 -10   7   7         16.53         13.69         2.89 o
  -9   7   7          9.22          5.85         2.39 o
  -8   7   7          9.59          8.29         1.85 o
  -7   7   7         10.65         12.87         1.60 o
  -6   7   7          2.97          4.25         1.18 o
  -5   7   7        124.17        130.67         3.39 o
  -4   7   7         90.83         95.74         2.86 o
  -3   7   7        122.72        117.97         3.01 o
  -2   7   7        180.20        181.85         4.36 o
  -1   7   7          0.05          2.25         1.18 o
   0   7   7         91.57         92.45         3.43 o
   1   7   7         26.22         23.44         2.64 o
   2   7   7          5.77          4.58         0.93 o
   3   7   7          0.77          0.83         1.26 o
   4   7   7          0.22          1.72         1.74 o
   5   7   7          0.84         -0.68         1.84 o
   6   7   7          7.56          6.56         3.83 o
   7   7   7          1.04          0.82         4.12 o
   8   7   7          0.01          1.80         6.64 o
 -13   8   7          0.43         -1.64         3.72 o
 -12   8   7          5.36          1.82         3.48 o
 -11   8   7          0.43          2.62         2.74 o
 -10   8   7          2.70          3.55         2.29 o
  -9   8   7         95.40         85.68         4.92 o
  -8   8   7         93.98         90.48         3.14 o
  -7   8   7         13.19         13.83         1.78 o
  -6   8   7          4.09          4.74         1.24 o
  -5   8   7        228.40        251.86         5.72 o
  -4   8   7         20.51         24.08         1.96 o
  -3   8   7        808.24        865.52        14.51 o
  -2   8   7        677.96        680.59        11.98 o
  -1   8   7       1402.83       1440.27        25.66 o
   0   8   7        110.53        108.57         6.18 o
   1   8   7        179.19        184.66         6.37 o
   2   8   7         42.15         45.04         3.49 o
   3   8   7          0.84          3.18         2.60 o
   4   8   7          8.06         16.85         3.51 o
   5   8   7          7.86         10.82         5.16 o
   6   8   7         31.74         56.42         6.79 o
   7   8   7          2.55         -1.15         5.90 o
 -12   9   7          0.82          0.00         5.33 o
 -11   9   7          1.13         -3.76         3.76 o
 -10   9   7         17.51         14.41         3.89 o
  -9   9   7          1.57          2.20         2.87 o
  -8   9   7          1.71         -0.95         2.55 o
  -7   9   7          3.00         -0.83         2.41 o
  -6   9   7          3.69          5.24         3.77 o
  -5   9   7         20.79         14.46         2.45 o
  -4   9   7          7.58          6.92         1.31 o
  -3   9   7          4.93          7.49         1.72 o
  -2   9   7          0.44         -0.99         2.13 o
  -1   9   7         56.59         51.93         3.97 o
   0   9   7         27.92         31.67         3.55 o
   1   9   7         14.93         13.71         3.04 o
   2   9   7          0.75          1.06         3.13 o
   3   9   7          0.03          5.01         2.77 o
   4   9   7          0.14         -2.48         3.30 o
   5   9   7          0.00          2.24         3.09 o
   6   9   7          0.19         -0.98         5.90 o
 -12  10   7         20.37         27.55         7.05 o
 -11  10   7         35.80         36.48         5.77 o
 -10  10   7          5.98          5.77         4.22 o
  -9  10   7         17.62         16.11         3.95 o
  -8  10   7          2.99          4.06         2.96 o
  -7  10   7          1.78          1.70         2.08 o
  -6  10   7          8.56         10.68         2.40 o
  -5  10   7        236.91        235.88         8.08 o
  -4  10   7        337.65        343.32        10.50 o
  -3  10   7         14.69         11.00         1.83 o
  -2  10   7          0.07          0.35         2.05 o
  -1  10   7          9.55          7.82         2.61 o
   0  10   7         24.20         19.90         3.33 o
   1  10   7          2.85          8.22         2.96 o
   2  10   7          3.36          5.06         3.10 o
   3  10   7         10.57         13.75         3.84 o
   4  10   7          2.08         -1.43         3.11 o
   5  10   7          0.02         -3.65         3.83 o
 -11  11   7          1.71         -0.30         4.13 o
 -10  11   7          1.21         -0.78         3.55 o
  -9  11   7         19.42         19.84         4.29 o
  -8  11   7         15.07         20.91         7.26 o
  -7  11   7          0.06          1.57         3.17 o
  -6  11   7          6.93          5.31         4.55 o
  -5  11   7          0.29         -0.28         3.16 o
  -4  11   7          0.15         -1.92         4.63 o
  -3  11   7          0.10         -2.93         2.93 o
  -2  11   7          0.64          0.60         2.64 o
  -1  11   7          2.30          0.46         2.43 o
   0  11   7          0.18         -2.51         2.51 o
   1  11   7          2.01          4.15         3.07 o
   2  11   7          0.10          4.59         3.49 o
   3  11   7          1.50          1.46         3.49 o
   4  11   7          0.19          3.03         5.99 o
 -10  12   7          0.00          6.51         3.95 o
  -9  12   7         10.85          8.88         3.97 o
  -8  12   7         44.64         53.65         5.60 o
  -7  12   7        109.86        109.39        17.26 o
  -6  12   7          6.83          5.18         3.85 o
  -5  12   7          2.36          1.62         3.03 o
  -4  12   7          6.64          1.47         3.23 o
  -3  12   7          2.72         -0.65         4.59 o
  -2  12   7          0.08          4.28         3.80 o
  -1  12   7          6.40          5.58         2.80 o
   0  12   7          7.13          6.10         3.30 o
   1  12   7          4.88          3.12         3.44 o
   2  12   7          2.04         -2.14         3.31 o
  -8  13   7          0.86          4.15         4.00 o
  -7  13   7          0.63         -0.46         3.53 o
  -6  13   7          0.61         -0.20         3.40 o
  -5  13   7          1.40         -0.99         7.30 o
  -4  13   7          0.31          1.61         4.96 o
  -3  13   7          1.10          0.31         3.70 o
  -2  13   7          0.02          5.23         4.18 o
  -1  13   7          0.02          5.44         2.58 o
   0  13   7          0.35          3.61         6.81 o
   0 -14   8          0.75         -0.98         5.25 o
   1 -14   8         30.20         32.63         6.72 o
   2 -14   8          2.50          4.67         4.67 o
   3 -14   8          5.03          2.38         3.94 o
   4 -14   8          0.66          2.95         3.85 o
   5 -14   8          3.35          2.95         3.53 o
   6 -14   8          3.44          3.44         3.36 o
   7 -14   8         15.57         16.03         2.98 o
   8 -14   8          4.12          4.43         3.77 o
  -3 -13   8          2.45         -1.47         4.29 o
  -2 -13   8          3.19         -1.52         3.59 o
  -1 -13   8          1.22          3.29         4.47 o
   0 -13   8          2.79          7.46         2.94 o
   1 -13   8          0.65          4.08         3.67 o
   2 -13   8          0.23          1.66         3.10 o
   3 -13   8          0.06          0.20         2.84 o
   4 -13   8          0.34         -1.30         2.71 o
   5 -13   8          0.09         -0.76         2.66 o
   6 -13   8          4.47          8.40         2.05 o
   7 -13   8          0.00         -0.16         3.53 o
   8 -13   8          0.14         -3.36         3.36 o
   9 -13   8          0.62          1.80         3.85 o
  -4 -12   8          6.55          0.98         4.46 o
  -3 -12   8          0.70          3.74         4.01 o
  -2 -12   8         23.73         29.96         4.09 o
  -1 -12   8          0.48          0.07         2.96 o
   0 -12   8          5.66          6.59         2.54 o
   1 -12   8          2.50          3.40         4.34 o
   2 -12   8         13.57         17.25         3.71 o
   3 -12   8          0.94          2.44         2.83 o
   4 -12   8        123.23        139.50        13.84 o
   5 -12   8         51.45         51.38         2.97 o
   6 -12   8        116.59        143.84        13.65 o
   7 -12   8          5.47          6.78         2.64 o
   8 -12   8          3.11          0.98         3.44 o
   9 -12   8          0.37          2.62         3.77 o
  10 -12   8          6.39          7.13         4.43 o
  -6 -11   8          0.52          1.07         6.07 o
  -5 -11   8          0.04         -2.53         3.96 o
  -4 -11   8          1.73          2.01         3.10 o
  -3 -11   8          1.13         -1.70         2.78 o
  -2 -11   8          0.00         -0.52         2.59 o
  -1 -11   8          1.35          0.72         2.38 o
   0 -11   8          1.02          1.56         2.15 o
   1 -11   8          0.00          0.25         1.65 o
   2 -11   8          0.50         -2.29         2.29 o
   3 -11   8          0.12         -2.78         2.78 o
   4 -11   8          0.20          2.50         2.85 o
   5 -11   8          3.63          3.70         2.15 o
   6 -11   8          1.37         -1.09         1.94 o
   7 -11   8          8.96          6.76         2.58 o
   8 -11   8          0.04          0.25         3.28 o
   9 -11   8          7.57         12.87         4.51 o
  10 -11   8          5.02         -1.80         4.35 o
  11 -11   8          0.49         -0.33         4.84 o
  -7 -10   8          3.59          2.46         6.72 o
  -6 -10   8         10.21         14.68         4.81 o
  -5 -10   8          5.03         14.00         3.73 o
  -4 -10   8         16.63         24.12         3.84 o
  -3 -10   8         10.70          5.04         2.85 o
  -2 -10   8          2.84          3.33         2.59 o
  -1 -10   8         10.46          8.08         2.56 o
   0 -10   8         17.12         15.84         2.30 o
   1 -10   8        227.81        266.98         7.18 o
   2 -10   8        121.47        131.96         4.37 o
   3 -10   8        246.58        265.81        10.71 o
   4 -10   8         13.26         21.41         2.19 o
   5 -10   8          0.59         -1.22         1.81 o
   6 -10   8          0.00          1.85         3.61 o
   7 -10   8         12.84          8.78         2.69 o
   8 -10   8        104.70        100.03         8.28 o
   9 -10   8          5.97          4.59         4.26 o
  10 -10   8         54.53         63.87         7.63 o
  11 -10   8          1.16          3.85         5.00 o
  12 -10   8          0.76          7.05         5.82 o
  -8  -9   8          0.23          1.56         6.40 o
  -7  -9   8          0.03          5.25         6.31 o
  -6  -9   8          1.70         -1.46         2.88 o
  -5  -9   8          0.00         -0.06         2.58 o
  -4  -9   8          1.89          4.63         2.75 o
  -3  -9   8          3.38          4.15         2.46 o
  -2  -9   8          7.31          4.38         2.45 o
  -1  -9   8         41.68         37.21         2.90 o
   0  -9   8         19.52         20.82         2.34 o
   1  -9   8          9.03         13.67         2.31 o
   2  -9   8         33.59         32.74         1.72 o
   3  -9   8          1.28         -0.35         0.96 o
   4  -9   8         37.79         41.72         2.15 o
   5  -9   8          2.95          3.29         1.23 o
   6  -9   8         25.69         25.64         2.55 o
   7  -9   8          0.01          2.65         2.66 o
   8  -9   8         14.97          8.36         4.26 o
   9  -9   8          0.50         -1.99         1.99 o
  10  -9   8          0.19          1.71         2.53 o
  11  -9   8          1.33          1.46         3.05 o
  12  -9   8          1.26          5.06         3.64 o
  -9  -8   8         16.91         10.00         7.54 o
  -8  -8   8          6.71          9.43         6.81 o
  -7  -8   8          4.70          8.20         6.23 o
  -6  -8   8         38.57         50.49         3.65 o
  -5  -8   8         56.73         63.56         3.70 o
  -4  -8   8          0.33         -1.37         1.37 o
  -3  -8   8         57.08         54.95         4.29 o
  -2  -8   8        375.11        396.56        16.17 o
  -1  -8   8        532.27        551.72        11.56 o
   0  -8   8       1136.67       1223.22        24.72 o
   1  -8   8        253.74        281.64         8.15 o
   2  -8   8        124.79        127.90         3.20 o
   3  -8   8        137.69        166.97         3.89 o
   4  -8   8         31.09         35.81         1.58 o
   5  -8   8         17.39         15.28         1.24 o
   6  -8   8         16.88         17.26         2.20 o
   7  -8   8         96.27         96.44         3.07 o
   8  -8   8          4.70          3.83         1.82 o
   9  -8   8          0.03         -2.46         2.46 o
  10  -8   8          9.57          7.79         3.34 o
  11  -8   8          1.91         -3.19         3.19 o
  12  -8   8          0.17         -3.28         3.73 o
  -9  -7   8          1.91         14.43         7.54 o
  -8  -7   8          0.67          2.13         6.07 o
  -7  -7   8          0.15          7.22         5.49 o
  -6  -7   8          2.63          2.16         2.14 o
  -5  -7   8          1.83          1.15         1.53 o
  -4  -7   8         12.24          9.48         1.69 o
  -3  -7   8         57.78         59.99         2.67 o
  -2  -7   8         26.44         27.73         1.34 o
  -1  -7   8         10.21          9.64         1.38 o
   0  -7   8        181.36        190.49         4.28 o
   1  -7   8          0.27         -0.03         0.92 o
   2  -7   8         15.66         15.12         1.06 o
   3  -7   8          7.00          9.17         1.01 o
   4  -7   8         94.68        111.18         2.63 o
   5  -7   8        131.53        131.96         3.21 o
   6  -7   8          2.10          3.96         1.54 o
   7  -7   8         32.49         31.59         1.95 o
   8  -7   8          1.15          2.14         1.76 o
   9  -7   8          3.05          1.73         2.48 o
  10  -7   8          2.09          1.00         4.84 o
  11  -7   8          0.25          5.10         3.87 o
  12  -7   8          0.14         -2.50         4.00 o
  13  -7   8          0.04         -0.66         6.81 o
 -10  -6   8          0.93         14.68         8.28 o
  -9  -6   8         27.64         39.52         9.59 o
  -8  -6   8         51.91         54.15         7.68 o
  -7  -6   8          0.01         -1.68         2.31 o
  -6  -6   8          0.03          3.62         1.77 o
  -5  -6   8        672.63        712.22        14.35 o
  -4  -6   8        287.31        297.69         6.52 o
  -3  -6   8         25.99         30.62         1.82 o
  -2  -6   8        752.44        848.51        13.56 o
  -1  -6   8        511.44        557.95         7.61 o
   0  -6   8        739.90        785.38        12.38 o
   1  -6   8        520.76        558.29         9.05 o
   2  -6   8         38.02         24.64         1.29 o
   3  -6   8         26.50         35.40         1.39 o
   4  -6   8       1089.22       1200.02        16.77 o
   5  -6   8         78.66         83.75         2.40 o
   6  -6   8         42.74         47.17         2.15 o
   7  -6   8        116.66        133.78         4.50 o
   8  -6   8          0.92          1.67         1.71 o
   9  -6   8          6.35          2.90         3.10 o
  10  -6   8          1.04          0.47         3.30 o
  11  -6   8         41.11         43.23         5.86 o
  12  -6   8          1.59          6.16         4.60 o
  13  -6   8          2.15          0.43         4.66 o
 -11  -5   8          4.75         11.95         5.76 o
 -10  -5   8          0.49          3.47         4.72 o
  -9  -5   8          1.68          8.05         4.58 o
  -8  -5   8          2.73         -0.62         4.47 o
  -7  -5   8         77.54         74.80         7.08 o
  -6  -5   8          8.67         12.00         2.36 o
  -5  -5   8         15.63         12.84         1.80 o
  -4  -5   8          3.99          6.11         1.74 o
  -3  -5   8        109.03        102.39         2.46 o
  -2  -5   8          0.03          0.05         0.75 o
  -1  -5   8          9.23          7.85         0.80 o
   0  -5   8        157.04        173.89         2.91 o
   1  -5   8         85.45         71.86         2.08 o
   2  -5   8          0.13          0.78         0.73 o
   3  -5   8        108.87        116.07         2.68 o
   4  -5   8        106.92        113.92         2.52 o
   5  -5   8         10.08         10.75         1.32 o
   6  -5   8          0.74          0.10         1.19 o
   7  -5   8          2.55          2.01         1.40 o
   8  -5   8          0.08          0.52         2.72 o
   9  -5   8          0.53          1.74         3.20 o
  10  -5   8          3.49         -0.51         3.59 o
  11  -5   8          3.54          3.89         4.09 o
  12  -5   8          0.02         -4.08         4.40 o
  13  -5   8          0.04          2.12         5.21 o
 -11  -4   8         42.50         45.18        10.45 o
 -10  -4   8          0.01         -0.63         3.99 o
  -9  -4   8          0.36          7.26         4.17 o
  -8  -4   8        123.23        138.86         9.62 o
  -7  -4   8          1.84          3.48         2.55 o
  -6  -4   8         71.37         83.93         3.49 o
  -5  -4   8          9.53          6.09         1.59 o
  -4  -4   8        361.95        354.58         7.42 o
  -3  -4   8        554.41        565.53         8.25 o
  -2  -4   8          1.27          2.13         0.79 o
  -1  -4   8        141.81        191.14         3.44 o
   0  -4   8         40.46         36.23         1.20 o
   1  -4   8        784.51        872.11        11.55 o
   2  -4   8        275.37        295.15         5.51 o
   3  -4   8        268.78        322.16         4.92 o
   4  -4   8        203.70        251.88         4.52 o
   5  -4   8        135.11        152.20         3.35 o
   6  -4   8         44.40         49.07         1.96 o
   7  -4   8         26.89         26.73         3.22 o
   8  -4   8        125.97        148.03        10.82 o
   9  -4   8          0.64         -2.81         2.81 o
  10  -4   8          3.69         -1.24         3.36 o
  11  -4   8         41.33         41.72         5.97 o
  12  -4   8          4.69         -4.03         4.03 o
  13  -4   8          2.99         -4.43         5.49 o
 -12  -3   8          0.23          0.66         6.97 o
 -11  -3   8          0.09          4.33         4.64 o
 -10  -3   8         17.17         16.73         5.53 o
  -9  -3   8         13.09         12.77         5.04 o
  -8  -3   8          4.07          9.41         4.51 o
  -7  -3   8         72.34         71.37         3.70 o
  -6  -3   8         10.88          6.90         1.83 o
  -5  -3   8          9.13          8.55         1.48 o
  -4  -3   8          0.76          0.97         0.93 o
  -3  -3   8          0.00         -0.72         0.72 o
  -2  -3   8          4.60          4.06         1.30 o
  -1  -3   8          4.07          5.24         0.76 o
   0  -3   8        219.88        233.53         5.14 o
   1  -3   8        108.94        123.61         2.35 o
   2  -3   8         82.66        101.62         2.19 o
   3  -3   8          5.33          5.93         0.68 o
   4  -3   8         21.63         24.06         1.14 o
   5  -3   8          1.71          1.42         0.74 o
   6  -3   8          7.16          9.55         1.21 o
   7  -3   8         18.72         17.26         1.81 o
   8  -3   8          1.36          1.86         2.43 o
   9  -3   8          0.49         -1.65         3.04 o
  10  -3   8          9.00         12.97         5.90 o
  11  -3   8          0.06         -3.53         3.83 o
  12  -3   8          1.32         -0.49         6.31 o
 -12  -2   8          2.66          9.27         7.71 o
 -11  -2   8         55.56         51.38         7.23 o
 -10  -2   8          9.02         13.64         5.01 o
  -9  -2   8        100.18        139.57        10.17 o
  -8  -2   8         13.65         16.32         3.42 o
  -7  -2   8        109.01        103.66         4.79 o
  -6  -2   8        437.20        500.86         9.99 o
  -5  -2   8        188.14        189.90         4.88 o
  -4  -2   8          3.18          3.00         0.79 o
  -3  -2   8        946.68       1125.14        16.12 o
  -2  -2   8        800.38        915.67        12.39 o
  -1  -2   8        262.82        335.62         5.46 o
   0  -2   8        401.27        480.78         7.30 o
   1  -2   8        244.03        250.51         3.78 o
   2  -2   8          1.02          0.89         0.75 o
   3  -2   8        339.07        360.70         5.18 o
   4  -2   8        261.68        263.43         4.19 o
   5  -2   8        376.63        423.45         6.23 o
   6  -2   8         38.67         46.60         1.95 o
   7  -2   8         14.84         11.09         1.78 o
   8  -2   8         91.45         89.11         5.45 o
   9  -2   8          9.66          2.84         3.30 o
  10  -2   8          0.92         -3.05         3.51 o
  11  -2   8          3.72          4.35         6.31 o
  12  -2   8         40.69         54.69        10.91 o
 -12  -1   8          6.58         -2.13         6.23 o
 -11  -1   8         50.15         55.10        10.58 o
 -10  -1   8          7.88         10.82         3.93 o
  -9  -1   8          2.98         -0.09         2.74 o
  -8  -1   8          2.96         -2.03         2.19 o
  -7  -1   8         30.53         27.06         2.40 o
  -6  -1   8          1.97          1.53         1.23 o
  -5  -1   8         54.39         56.06         1.88 o
  -4  -1   8         25.58         22.71         1.87 o
  -3  -1   8          6.04          6.90         0.99 o
  -2  -1   8        118.30        126.14         3.73 o
  -1  -1   8          0.31          0.34         0.53 o
   0  -1   8          3.67          4.45         0.69 o
   1  -1   8          3.81          3.09         0.62 o
   2  -1   8         32.86         26.21         1.15 o
   3  -1   8         27.16         24.93         1.62 o
   4  -1   8        121.68        124.90         3.64 o
   5  -1   8         13.12         15.96         1.16 o
   6  -1   8          1.71          1.12         0.98 o
   7  -1   8         19.26         22.10         2.20 o
   8  -1   8         29.95         26.86         3.80 o
   9  -1   8          5.85         13.58         3.48 o
  10  -1   8          1.73         -1.15         5.74 o
  11  -1   8         21.06         32.06         9.18 o
  12  -1   8          0.42         -5.74         6.31 o
 -13   0   8          4.62          4.43         7.22 o
 -12   0   8          4.04          8.20         6.97 o
 -11   0   8         23.77         31.52         6.34 o
 -10   0   8          0.10         -0.65         3.29 o
  -9   0   8         10.70          6.79         2.85 o
  -8   0   8         38.51         46.92         3.25 o
  -7   0   8         93.62         91.62         3.59 o
  -6   0   8         20.50         25.62         1.67 o
  -5   0   8       1565.85       1903.89        24.87 o
  -4   0   8          5.17         10.35         1.03 o
  -3   0   8        228.62        262.21         4.36 o
  -2   0   8        301.92        357.84         5.78 o
  -1   0   8         43.81         43.30         1.39 o
   0   0   8         95.12        115.29         2.91 o
   1   0   8       2009.42       2102.62        35.54 o
   2   0   8        623.27        656.79        12.35 o
   3   0   8          3.37          0.29         0.97 o
   4   0   8         94.84         96.00         3.09 o
   5   0   8         79.37         90.27         2.47 o
   6   0   8          0.02         -0.59         0.91 o
   7   0   8         98.75         97.13         4.38 o
   8   0   8        102.14        100.63         6.62 o
   9   0   8        149.43        174.13        10.64 o
  10   0   8         43.13         37.23         8.86 o
  11   0   8          4.02         23.53         8.77 o
  12   0   8          4.48          7.95         7.22 o
 -13   1   8          0.80         12.38         7.71 o
 -12   1   8          1.35          5.99         6.48 o
 -11   1   8          0.05         -2.81         2.81 o
 -10   1   8          8.80          9.76         3.64 o
  -9   1   8          3.43          1.82         2.37 o
  -8   1   8         20.57         17.03         2.42 o
  -7   1   8        138.24        147.07         4.32 o
  -6   1   8          6.58          7.17         1.20 o
  -5   1   8          0.03          0.13         0.74 o
  -4   1   8          6.76          5.74         0.82 o
  -3   1   8          0.13         -0.11         0.59 o
  -2   1   8          0.04          0.31         0.58 o
  -1   1   8         29.76         29.46         1.37 o
   0   1   8         44.17         48.86         1.76 o
   1   1   8         20.58         28.55         1.45 o
   2   1   8         44.53         47.67         2.23 o
   3   1   8          7.34          7.23         1.14 o
   4   1   8          3.74          5.48         1.18 o
   5   1   8          7.74          7.54         1.49 o
   6   1   8         30.12         28.41         2.28 o
   7   1   8         16.71         13.97         2.64 o
   8   1   8          1.35          8.59         9.51 o
   9   1   8          0.57          0.22         3.91 o
  10   1   8          5.20          2.75         4.30 o
  11   1   8         11.93          6.40         7.71 o
 -13   2   8         13.56         14.51         7.46 o
 -12   2   8          0.11          0.50         4.16 o
 -11   2   8          1.68          2.27         4.21 o
 -10   2   8         37.99         31.09         4.33 o
  -9   2   8          1.98          1.54         1.97 o
  -8   2   8         74.76         76.87         4.00 o
  -7   2   8         28.66         33.97         2.85 o
  -6   2   8          3.72          4.07         1.12 o
  -5   2   8          0.22         -0.07         0.84 o
  -4   2   8        739.80        720.73         9.49 o
  -3   2   8        549.60        613.23         8.19 o
  -2   2   8        158.36        177.40         3.23 o
  -1   2   8       5386.81       6026.25        77.93 o
   0   2   8        711.55        682.09        10.48 o
   1   2   8         88.23        138.77         3.45 o
   2   2   8         39.16         61.21         2.40 o
   3   2   8         94.62         92.37         3.07 o
   4   2   8        179.27        173.69         4.60 o
   5   2   8        890.91        879.96        17.06 o
   6   2   8        642.83        652.62        12.40 o
   7   2   8        231.83        234.10        12.29 o
   8   2   8         14.68          7.74         5.62 o
   9   2   8         58.60         73.78         7.86 o
  10   2   8          1.52          0.18         4.63 o
  11   2   8          2.47          9.02         8.12 o
 -13   3   8          2.52         -3.93         3.93 o
 -12   3   8          2.52         -1.84         3.86 o
 -11   3   8          1.10          0.19         2.95 o
 -10   3   8          5.33          7.11         3.05 o
  -9   3   8          0.20         -1.68         1.68 o
  -8   3   8          1.24         -0.82         1.41 o
  -7   3   8          2.62          2.61         1.24 o
  -6   3   8          0.81          0.09         0.92 o
  -5   3   8         20.84         22.65         1.42 o
  -4   3   8         81.97         61.71         4.20 o
  -3   3   8        125.26        146.38         3.03 o
  -2   3   8         81.31         80.37         2.14 o
  -1   3   8         24.15         26.33         1.18 o
   0   3   8          1.84          1.67         0.65 o
   1   3   8          2.09          2.62         0.64 o
   2   3   8         26.51         23.62         1.51 o
   3   3   8         94.64         84.79         4.15 o
   4   3   8        533.08        518.09        10.00 o
   5   3   8         35.92         39.51         2.90 o
   6   3   8         15.00         19.32         2.79 o
   7   3   8         21.17         31.49         5.45 o
   8   3   8          3.32          5.69         4.03 o
   9   3   8          1.90          3.39         4.37 o
  10   3   8          0.12         -4.21         4.21 o
 -13   4   8          1.59         -0.49         4.62 o
 -12   4   8          3.55          7.83         4.23 o
 -11   4   8          2.76          0.07         3.01 o
 -10   4   8         14.67         14.08         3.62 o
  -9   4   8          0.58          1.80         1.94 o
  -8   4   8          1.77          1.27         1.72 o
  -7   4   8          0.19          1.76         1.25 o
  -6   4   8        136.42        146.36         3.79 o
  -5   4   8        232.77        255.79         5.19 o
  -4   4   8        129.49        169.58         4.32 o
  -3   4   8        827.37        890.45        14.74 o
  -2   4   8          0.00         -0.56         0.56 o
  -1   4   8        123.25        116.60         2.49 o
   0   4   8        787.33        819.72        11.20 o
   1   4   8          0.68          0.01         0.69 o
   2   4   8         97.79        114.09         3.66 o
   3   4   8       2091.99       2106.77        33.22 o
   4   4   8          0.01          1.73         1.67 o
   5   4   8        145.57        142.19         5.74 o
   6   4   8         44.49         35.57         3.96 o
   7   4   8         12.47         15.05         4.27 o
   8   4   8         55.18         95.07         8.61 o
   9   4   8         25.56         31.43         6.37 o
  10   4   8         27.15         32.47         7.24 o
 -13   5   8          1.21         -0.25         4.35 o
 -12   5   8          0.18          1.48         3.97 o
 -11   5   8          0.51         -2.95         2.95 o
 -10   5   8          3.28          1.93         3.34 o
  -9   5   8          8.19          5.50         2.07 o
  -8   5   8         17.16         18.13         2.24 o
  -7   5   8          0.13          1.47         1.36 o
  -6   5   8          0.06         -0.50         1.02 o
  -5   5   8          7.78          7.92         1.16 o
  -4   5   8         24.24         19.32         1.38 o
  -3   5   8         96.24         87.93         3.52 o
  -2   5   8        118.51        131.03         3.02 o
  -1   5   8          3.16          3.42         0.91 o
   0   5   8         29.91         26.65         1.29 o
   1   5   8          1.04          1.16         0.95 o
   2   5   8         33.20         34.17         2.26 o
   3   5   8         27.00         25.52         2.32 o
   4   5   8         12.21         16.53         2.23 o
   5   5   8         36.54         26.95         2.56 o
   6   5   8          2.39         -0.52         2.44 o
   7   5   8          6.43          7.71         5.21 o
   8   5   8         22.74         20.04         8.86 o
   9   5   8          0.82         -6.23         6.23 o
 -13   6   8          2.50          2.83         4.58 o
 -12   6   8          9.95         10.11         4.32 o
 -11   6   8         33.14         34.25         4.98 o
 -10   6   8          1.35         -0.20         2.44 o
  -9   6   8          5.44          6.03         2.43 o
  -8   6   8          0.72          2.19         3.05 o
  -7   6   8          0.20          1.11         1.41 o
  -6   6   8        127.97        139.82         3.71 o
  -5   6   8        294.77        301.18         5.88 o
  -4   6   8         40.12         39.41         1.83 o
  -3   6   8         17.87         19.01         1.36 o
  -2   6   8         74.94         69.76         2.41 o
  -1   6   8         35.19         35.64         1.89 o
   0   6   8        297.76        316.95         5.78 o
   1   6   8         23.53         32.83         1.69 o
   2   6   8        373.92        338.25         6.54 o
   3   6   8         11.60         13.21         1.60 o
   4   6   8         59.80         69.09         4.08 o
   5   6   8          4.79          4.76         2.11 o
   6   6   8          0.34          2.13         3.35 o
   7   6   8         36.98         43.96         6.26 o
   8   6   8          3.81         13.19        10.91 o
 -13   7   8          0.09         -4.02         4.02 o
 -12   7   8          0.17          1.08         3.65 o
 -11   7   8          2.94         -0.42         3.13 o
 -10   7   8          6.07          6.35         2.65 o
  -9   7   8          1.52          3.21         2.30 o
  -8   7   8         19.54         21.50         2.66 o
  -7   7   8         48.14         45.29         2.43 o
  -6   7   8         27.96         29.49         2.06 o
  -5   7   8        168.88        164.42         4.17 o
  -4   7   8         14.77         15.87         1.56 o
  -3   7   8          4.46          3.60         1.17 o
  -2   7   8         28.57         28.80         1.91 o
  -1   7   8         89.97         99.13         3.72 o
   0   7   8          9.06          7.24         1.87 o
   1   7   8         19.12         14.16         2.41 o
   2   7   8          4.19          3.69         1.02 o
   3   7   8          0.08         -1.44         1.44 o
   4   7   8          1.01          2.34         1.81 o
   5   7   8          0.04          0.78         1.98 o
   6   7   8          0.36         -3.10         3.10 o
   7   7   8          0.67         -2.87         3.86 o
   8   7   8          0.19         -1.39         6.81 o
 -12   8   8          0.03          2.95         3.89 o
 -11   8   8          3.37          4.95         2.99 o
 -10   8   8          9.99          8.45         2.58 o
  -9   8   8         15.05         10.35         2.53 o
  -8   8   8          4.05          4.89         2.13 o
  -7   8   8        165.66        173.04         4.56 o
  -6   8   8         82.66         92.90         3.23 o
  -5   8   8        159.81        168.38         6.28 o
  -4   8   8        309.99        317.52         7.20 o
  -3   8   8         76.33         84.02         3.71 o
  -2   8   8         57.88         69.24         3.16 o
  -1   8   8        465.10        435.60        13.30 o
   0   8   8         60.39         62.82         3.72 o
   1   8   8         46.30         46.57         4.92 o
   2   8   8          3.43          5.87         2.64 o
   3   8   8          8.06         16.47         3.38 o
   4   8   8         17.15         14.48         3.55 o
   5   8   8          0.02         -0.95         2.96 o
   6   8   8          2.34          2.82         3.99 o
   7   8   8         10.10         -5.00         6.31 o
 -12   9   8          2.25          5.99         6.07 o
 -11   9   8          0.23         -0.05         4.19 o
 -10   9   8          0.93          6.78         8.61 o
  -9   9   8          1.04         -2.79         2.79 o
  -8   9   8          0.20         -1.32         2.80 o
  -7   9   8          3.43          6.77         2.80 o
  -6   9   8         79.96         91.42         5.55 o
  -5   9   8          0.07         -0.09         1.28 o
  -4   9   8          9.39         10.28         1.70 o
  -3   9   8         47.32         44.25         3.59 o
  -2   9   8          0.02          0.32         2.21 o
  -1   9   8         34.63         34.27         3.62 o
   0   9   8          8.94          7.78         2.83 o
   1   9   8          6.81         11.82         3.08 o
   2   9   8          0.00         -0.31         2.63 o
   3   9   8          2.01          2.54         3.02 o
   4   9   8          0.00          0.20         3.05 o
   5   9   8          0.09         -3.44         3.78 o
   6   9   8          0.07         -5.66         5.66 o
 -11  10   8          1.34         -2.17         4.18 o
 -10  10   8          5.73         10.75         4.30 o
  -9  10   8         20.25         20.43         4.44 o
  -8  10   8          2.17         -0.34         3.42 o
  -7  10   8          7.56          7.56         3.12 o
  -6  10   8        118.80        121.13         8.24 o
  -5  10   8         17.49         25.08         4.26 o
  -4  10   8         96.14         89.30         6.61 o
  -3  10   8          0.38         -0.97         2.36 o
  -2  10   8         47.16         53.05         3.99 o
  -1  10   8          3.40          4.03         2.57 o
   0  10   8          0.06          0.67         3.07 o
   1  10   8         15.92         22.80         3.80 o
   2  10   8          1.78         -0.43         3.68 o
   3  10   8         73.95         75.28         7.48 o
   4  10   8         33.11         29.09         4.71 o
 -11  11   8          0.09          4.65         4.42 o
 -10  11   8          3.79          3.30         4.02 o
  -9  11   8          0.64          3.11         3.73 o
  -8  11   8         16.37         19.33         4.19 o
  -7  11   8          0.00          2.53         3.43 o
  -6  11   8          1.19         -3.02         3.02 o
  -5  11   8          0.37         -2.78         2.78 o
  -4  11   8          1.07          2.12         4.10 o
  -3  11   8          0.22         -0.70         2.06 o
  -2  11   8          0.12          1.52         2.29 o
  -1  11   8          1.43          2.22         2.67 o
   0  11   8          0.57          3.42         2.90 o
   1  11   8          0.85          3.19         3.16 o
   2  11   8          0.00         -2.90         3.81 o
   3  11   8          1.77          0.47         3.56 o
  -9  12   8          8.22         15.04        12.14 o
  -8  12   8          0.81         -3.21         3.35 o
  -7  12   8         20.06         11.73         4.18 o
  -6  12   8          1.63         -3.10         4.59 o
  -5  12   8          4.54          2.73         8.28 o
  -4  12   8          0.95          1.16         3.43 o
  -3  12   8          6.81          8.55         3.79 o
  -2  12   8         12.57         11.99         2.96 o
  -1  12   8          2.24          1.09         2.93 o
   0  12   8         87.67         88.29         6.00 o
   1  12   8          8.76          9.93         3.89 o
  -7  13   8          0.14          4.11         4.01 o
  -6  13   8          0.04          0.63         3.35 o
  -5  13   8          0.69          4.01         3.85 o
  -4  13   8          0.15         -1.09         3.30 o
  -3  13   8          0.18         -3.15         3.71 o
  -2  13   8          0.26          1.94         4.18 o
  -1  13   8          0.72          0.49         7.13 o
   0 -14   9          1.34          5.41         5.82 o
   1 -14   9          1.53         16.56         5.90 o
   2 -14   9          2.01         13.37         5.41 o
   3 -14   9          0.41          0.49         3.94 o
   4 -14   9          0.38         -2.62         3.53 o
   5 -14   9          0.36          0.25         3.28 o
   6 -14   9          2.31          6.97         3.77 o
   7 -14   9         21.97         18.78         5.58 o
  -2 -13   9          3.08          3.82         4.04 o
  -1 -13   9          0.79          4.04         3.66 o
   0 -13   9          0.01          1.71         2.86 o
   1 -13   9          0.21          0.82         4.35 o
   2 -13   9          0.07         -0.04         4.06 o
   3 -13   9          0.00         -0.49         3.07 o
   4 -13   9          0.81         -0.93         5.04 o
   5 -13   9          0.94          2.32         3.08 o
   6 -13   9          4.52          3.90         2.75 o
   7 -13   9          0.05         -3.20         3.61 o
   8 -13   9          0.38         -0.08         3.85 o
   9 -13   9          0.10          1.80         4.02 o
  -4 -12   9          1.90         -1.08         5.04 o
  -3 -12   9          6.56          9.14         4.27 o
  -2 -12   9         13.09         21.11         4.59 o
  -1 -12   9         13.84         12.24         3.38 o
   0 -12   9          2.85          1.86         2.83 o
   1 -12   9         21.24         23.75         3.12 o
   2 -12   9          0.38          1.20         3.00 o
   3 -12   9          9.97         16.35         3.59 o
   4 -12   9         49.95         50.75         4.96 o
   5 -12   9         38.70         41.63         3.52 o
   6 -12   9         63.50         65.29         5.62 o
   7 -12   9          0.69         -2.95         3.44 o
   8 -12   9          2.27         -0.25         3.77 o
   9 -12   9          5.64          8.36         4.35 o
  10 -12   9          7.02          7.79         5.00 o
  -5 -11   9          0.10         -2.45         3.92 o
  -4 -11   9          0.20         -3.43         3.43 o
  -3 -11   9          0.89         -1.69         2.95 o
  -2 -11   9          1.84          1.44         2.54 o
  -1 -11   9          0.24          0.94         2.47 o
   0 -11   9          2.26         -0.56         2.23 o
   1 -11   9          3.36          5.66         2.24 o
   2 -11   9          7.03          5.23         2.78 o
   3 -11   9         14.00         16.57         4.12 o
   4 -11   9          0.01          1.49         2.16 o
   5 -11   9          0.49          1.07         2.27 o
   6 -11   9          0.01          1.56         2.22 o
   7 -11   9          1.98          1.23         3.53 o
   8 -11   9          1.49         -2.05         3.53 o
   9 -11   9          2.91          4.59         4.18 o
  10 -11   9          1.59         -3.44         4.43 o
  11 -11   9          0.00          6.64         5.82 o
  -7 -10   9          6.03          3.44         6.72 o
  -6 -10   9          3.15         13.37         7.13 o
  -5 -10   9         10.55          9.57         3.71 o
  -4 -10   9          8.27          9.24         3.41 o
  -3 -10   9          0.14         -0.29         2.57 o
  -2 -10   9        117.86        129.31         6.59 o
  -1 -10   9         13.65          6.20         2.55 o
   0 -10   9         12.00         15.61         2.76 o
   1 -10   9        211.34        207.68         6.35 o
   2 -10   9        475.86        507.95         8.66 o
   3 -10   9        257.46        301.93         6.09 o
   4 -10   9          8.34          3.12         2.19 o
   5 -10   9        107.33        124.70         6.88 o
   6 -10   9         27.13         26.33         2.92 o
   7 -10   9          6.84          2.05         3.77 o
   8 -10   9          0.17          0.66         3.69 o
   9 -10   9          0.98          3.44         4.43 o
  10 -10   9         11.00         15.66         5.41 o
  11 -10   9          0.88          0.82         5.17 o
  -8  -9   9          0.07          3.77         6.48 o
  -7  -9   9          0.03          2.05         5.82 o
  -6  -9   9          0.28          1.69         3.02 o
  -5  -9   9          0.34         -0.48         2.86 o
  -4  -9   9          0.17          5.66         2.81 o
  -3  -9   9          6.21          7.87         3.01 o
  -2  -9   9          1.00          2.63         2.48 o
  -1  -9   9          0.87          4.72         2.54 o
   0  -9   9          1.00          3.50         1.93 o
   1  -9   9        103.33         99.95         3.78 o
   2  -9   9        160.60        176.94         4.11 o
   3  -9   9          0.23          0.18         1.50 o
   4  -9   9         59.12         63.91         2.25 o
   5  -9   9          9.12          9.76         1.27 o
   6  -9   9         36.23         31.29         1.94 o
   7  -9   9         21.29         20.07         3.19 o
   8  -9   9          1.41         -2.11         2.11 o
   9  -9   9          3.09          3.95         2.62 o
  10  -9   9          0.35         -0.62         2.80 o
  11  -9   9          1.73         -0.61         3.07 o
  12  -9   9          0.00          2.03         3.65 o
  -8  -8   9          3.63          0.00         6.48 o
  -7  -8   9         41.07         52.40         9.59 o
  -6  -8   9          1.49          8.67         3.29 o
  -5  -8   9         91.88         99.30         4.65 o
  -4  -8   9         34.51         26.46         2.50 o
  -3  -8   9          0.22         -0.07         1.80 o
  -2  -8   9        419.42        455.84        11.37 o
  -1  -8   9        220.92        226.49         6.31 o
   0  -8   9         62.54         65.74         2.96 o
   1  -8   9        268.27        297.67         8.09 o
   2  -8   9        764.14        809.86        12.70 o
   3  -8   9         65.36         61.22         2.18 o
   4  -8   9         87.54        101.48         2.79 o
   5  -8   9         28.05         24.54         1.56 o
   6  -8   9         63.30         73.15         2.63 o
   7  -8   9        166.99        191.84         6.54 o
   8  -8   9          0.04          0.17         2.99 o
   9  -8   9          0.65          2.10         2.83 o
  10  -8   9          1.20         -1.78         3.10 o
  11  -8   9          0.00         -5.83         6.03 o
  12  -8   9          2.68         -3.83         3.83 o
  -9  -7   9          0.09         -4.76         4.76 o
  -8  -7   9          4.77          4.67         6.40 o
  -7  -7   9          2.02          6.23         5.99 o
  -6  -7   9          1.58         -1.13         3.22 o
  -5  -7   9         25.04         22.00         3.57 o
  -4  -7   9          2.81          6.68         1.61 o
  -3  -7   9         44.14         50.59         3.38 o
  -2  -7   9        110.31        103.20         3.82 o
  -1  -7   9        103.02        103.18         3.19 o
   0  -7   9         47.49         47.54         2.09 o
   1  -7   9         13.46         16.90         1.32 o
   2  -7   9         15.90         19.53         1.26 o
   3  -7   9          0.01          0.13         0.79 o
   4  -7   9         40.73         50.21         1.91 o
   5  -7   9        180.34        195.43         4.20 o
   6  -7   9         11.96         12.32         1.48 o
   7  -7   9         12.40          8.60         1.87 o
   8  -7   9          2.58          0.98         2.67 o
   9  -7   9          0.01         -1.26         2.83 o
  10  -7   9          0.11         -0.46         3.20 o
  11  -7   9          0.20         -1.93         3.79 o
  12  -7   9          0.37         -6.15         6.15 o
 -10  -6   9         42.18         57.89        11.64 o
  -9  -6   9         13.14         12.87         7.46 o
  -8  -6   9        141.08        191.71        13.78 o
  -7  -6   9         14.29         15.33         3.30 o
  -6  -6   9         16.63         29.57         2.74 o
  -5  -6   9        552.61        631.04        13.15 o
  -4  -6   9        145.35        131.36         4.17 o
  -3  -6   9       1696.67       1795.29        26.72 o
  -2  -6   9        909.01        973.69        12.76 o
  -1  -6   9         46.21         40.38         2.06 o
   0  -6   9         77.46         70.63         2.25 o
   1  -6   9          0.07          1.25         1.33 o
   2  -6   9        354.27        364.94         5.69 o
   3  -6   9         17.56         17.16         1.35 o
   4  -6   9        469.92        557.73         8.56 o
   5  -6   9         11.36         13.78         1.25 o
   6  -6   9         13.36         20.53         1.88 o
   7  -6   9         18.48         21.47         2.60 o
   8  -6   9          2.56          1.90         5.58 o
   9  -6   9          4.54          4.55         3.24 o
  10  -6   9          7.67          3.89         3.65 o
  11  -6   9         23.51         20.54         6.27 o
  12  -6   9         16.52         18.05         5.56 o
 -11  -5   9          0.02         10.59         6.09 o
 -10  -5   9          0.89          3.16         5.66 o
  -9  -5   9          4.03          7.81         4.45 o
  -8  -5   9          7.58         11.94         6.68 o
  -7  -5   9          0.21          4.79         3.53 o
  -6  -5   9          0.18         -1.76         1.76 o
  -5  -5   9         25.38         30.26         2.36 o
  -4  -5   9         65.40         78.54         3.12 o
  -3  -5   9        139.88        129.59         3.15 o
  -2  -5   9         15.56         11.97         1.11 o
  -1  -5   9          9.27          7.51         0.95 o
   0  -5   9          8.05          8.67         0.87 o
   1  -5   9         11.22         10.26         0.89 o
   2  -5   9         59.83         62.20         3.13 o
   3  -5   9          5.79          3.86         1.05 o
   4  -5   9         16.04         16.34         1.44 o
   5  -5   9         20.90         27.48         3.43 o
   6  -5   9         12.69         13.98         1.87 o
   7  -5   9          0.13          0.51         1.75 o
   8  -5   9          1.71         -0.09         2.79 o
   9  -5   9          2.13          0.05         3.85 o
  10  -5   9          0.26         -3.39         3.49 o
  11  -5   9          0.16         -3.41         3.80 o
  12  -5   9          0.34         -2.66         4.26 o
 -11  -4   9          8.04          7.95         5.62 o
 -10  -4   9         19.03         24.03         5.71 o
  -9  -4   9          5.27         10.99         4.66 o
  -8  -4   9        356.35        405.16        35.14 o
  -7  -4   9        614.46        724.82        19.89 o
  -6  -4   9       2028.45       2156.07        34.50 o
  -5  -4   9        490.36        499.26         9.85 o
  -4  -4   9        248.80        280.90         6.41 o
  -3  -4   9         17.38         15.65         1.37 o
  -2  -4   9        417.10        476.25         7.62 o
  -1  -4   9        868.41       1028.79        14.69 o
   0  -4   9        223.10        235.00         3.76 o
   1  -4   9       4036.77       4778.59        58.56 o
   2  -4   9          4.59          5.72         1.41 o
   3  -4   9          6.65          4.57         0.81 o
   4  -4   9         38.41         43.70         1.51 o
   5  -4   9         13.28         11.87         1.20 o
   6  -4   9         16.07         18.64         1.57 o
   7  -4   9         25.18         24.11         2.28 o
   8  -4   9        175.28        189.16         9.39 o
   9  -4   9        140.92        133.92        16.24 o
  10  -4   9          6.26          7.87         4.12 o
  11  -4   9          1.42         -0.06         3.96 o
  12  -4   9          3.40          9.67         5.09 o
 -12  -3   9          0.01          0.08         7.71 o
 -11  -3   9          0.05          5.91         4.77 o
 -10  -3   9          0.06          1.35         4.32 o
  -9  -3   9         13.57         18.11         5.24 o
  -8  -3   9         34.33         41.00         6.11 o
  -7  -3   9          9.06          5.00         4.00 o
  -6  -3   9          2.43         -1.29         1.50 o
  -5  -3   9          0.11         -1.07         1.07 o
  -4  -3   9         11.28         10.48         1.27 o
  -3  -3   9          1.62          1.97         0.91 o
  -2  -3   9         62.93         60.35         2.00 o
  -1  -3   9         53.79         60.91         2.26 o
   0  -3   9         98.83        120.53         2.76 o
   1  -3   9         48.53         56.61         1.59 o
   2  -3   9          4.49          1.95         0.70 o
   3  -3   9          0.05          0.94         0.60 o
   4  -3   9          8.00          7.15         0.82 o
   5  -3   9         19.82         20.78         1.50 o
   6  -3   9          4.41          5.46         1.35 o
   7  -3   9          0.03          0.10         1.51 o
   8  -3   9          3.19          1.31         2.98 o
   9  -3   9         14.40         17.59         9.10 o
  10  -3   9          9.80          9.64         4.29 o
  11  -3   9          2.94          4.35         4.30 o
  12  -3   9          1.25          5.99         6.40 o
 -12  -2   9          1.61          1.23         6.97 o
 -11  -2   9         20.18         13.20         7.38 o
 -10  -2   9         94.41         74.12         9.55 o
  -9  -2   9        188.01        187.43         9.22 o
  -8  -2   9         19.13         20.59         4.01 o
  -7  -2   9          0.00         -1.63         1.63 o
  -6  -2   9         25.65         22.41         3.34 o
  -5  -2   9         17.87         17.72         1.81 o
  -4  -2   9        629.19        746.60        11.37 o
  -3  -2   9       1864.03       2188.68        30.09 o
  -2  -2   9       4074.11       5072.93        67.47 o
  -1  -2   9          0.04         -0.70         0.70 o
   0  -2   9        265.97        262.62         5.01 o
   1  -2   9        129.99         93.65         1.92 o
   2  -2   9          0.80          1.86         0.61 o
   3  -2   9        149.50        172.08         3.06 o
   4  -2   9         53.69         58.42         2.00 o
   5  -2   9        787.70        875.45        12.12 o
   6  -2   9        265.81        284.15         5.75 o
   7  -2   9         15.38         23.05         2.70 o
   8  -2   9          3.78          3.25         2.72 o
   9  -2   9         13.14         17.01         4.61 o
  10  -2   9         45.83         47.62         6.40 o
  11  -2   9          4.79         -5.66         5.66 o
  12  -2   9         86.94         93.48        13.28 o
 -12  -1   9          3.62          5.25         6.31 o
 -11  -1   9          0.27         -2.79         5.33 o
 -10  -1   9         16.60         15.63         5.31 o
  -9  -1   9         40.19         42.83         4.23 o
  -8  -1   9         11.34          5.23         2.54 o
  -7  -1   9          6.04          5.53         1.91 o
  -6  -1   9         24.46         19.65         1.43 o
  -5  -1   9         12.38         15.12         1.29 o
  -4  -1   9         16.20         18.35         1.64 o
  -3  -1   9         12.11         10.38         1.16 o
  -2  -1   9         19.76         15.92         1.17 o
  -1  -1   9         11.75         10.09         1.10 o
   0  -1   9         96.14         91.57         2.28 o
   1  -1   9         12.48         12.11         0.87 o
   2  -1   9        234.20        245.13         4.32 o
   3  -1   9         45.05         42.43         1.98 o
   4  -1   9          0.33          0.70         0.90 o
   5  -1   9         14.01         16.70         1.33 o
   6  -1   9         45.56         46.96         2.13 o
   7  -1   9         29.48         31.76         3.02 o
   8  -1   9         22.87         24.44         3.84 o
   9  -1   9          1.05         -2.63         2.63 o
  10  -1   9          0.52          0.00         6.31 o
  11  -1   9          2.20          4.84         7.05 o
  12  -1   9          0.89         11.15         7.79 o
 -13   0   9         15.16         10.66         7.54 o
 -12   0   9         39.85         36.32         9.84 o
 -11   0   9          4.23          4.19         4.69 o
 -10   0   9          0.90         -2.48         2.55 o
  -9   0   9          2.72         -0.83         2.29 o
  -8   0   9          6.06          2.39         2.74 o
  -7   0   9         78.10         95.99         3.82 o
  -6   0   9        198.80        223.53         4.90 o
  -5   0   9        382.10        456.73         8.07 o
  -4   0   9         35.93         44.55         1.77 o
  -3   0   9         19.56         13.27         1.12 o
  -2   0   9          1.54          1.06         0.75 o
  -1   0   9          1.32         -0.05         0.67 o
   0   0   9        495.25        554.68         9.66 o
   1   0   9       1105.83       1154.53        18.61 o
   2   0   9       1397.30       1614.00        27.99 o
   3   0   9        175.84        175.07         4.28 o
   4   0   9         50.61         54.54         2.38 o
   5   0   9        100.09        124.46         3.61 o
   6   0   9        134.21        140.71         5.40 o
   7   0   9        189.48        171.39         6.45 o
   8   0   9         20.69         27.98         4.10 o
   9   0   9        293.80        277.26        14.00 o
  10   0   9        134.46        138.98        14.76 o
  11   0   9          6.63         -0.16         7.05 o
 -13   1   9          3.40          9.51         7.63 o
 -12   1   9         10.74         14.84         7.22 o
 -11   1   9          0.69          4.12         3.60 o
 -10   1   9          0.90         -1.71         2.96 o
  -9   1   9         11.17         10.29         3.17 o
  -8   1   9         10.30          6.52         1.75 o
  -7   1   9          2.86          2.78         1.48 o
  -6   1   9          6.32          6.90         1.27 o
  -5   1   9         13.12         10.70         1.13 o
  -4   1   9          1.34          1.31         0.77 o
  -3   1   9          0.13          0.69         0.68 o
  -2   1   9          0.89         -0.53         0.63 o
  -1   1   9          2.73          1.11         0.74 o
   0   1   9         99.74        121.12         2.80 o
   1   1   9         79.73         81.29         2.41 o
   2   1   9         20.63         19.97         1.49 o
   3   1   9          0.53         -0.37         0.85 o
   4   1   9         14.40         12.30         1.58 o
   5   1   9         93.00         85.26         3.34 o
   6   1   9        290.38        290.43         7.60 o
   7   1   9          2.05          2.26         2.63 o
   8   1   9          0.63         -0.98         3.91 o
   9   1   9          0.15          3.49         4.14 o
  10   1   9          5.22          6.56         6.64 o
  11   1   9          3.31          4.92         7.79 o
 -13   2   9          5.73         -5.58         5.58 o
 -12   2   9          1.97         -5.49         5.49 o
 -11   2   9          7.82          9.56         3.82 o
 -10   2   9          5.97          9.93         3.28 o
  -9   2   9          6.27          6.67         2.98 o
  -8   2   9         47.92         53.32         2.88 o
  -7   2   9         15.40         19.01         1.95 o
  -6   2   9         13.22         17.04         1.87 o
  -5   2   9         17.10         19.96         1.30 o
  -4   2   9          0.10          0.75         0.72 o
  -3   2   9          5.60          5.34         0.81 o
  -2   2   9          3.47          3.93         0.79 o
  -1   2   9          7.70          8.31         1.05 o
   0   2   9        245.31        260.78         5.40 o
   1   2   9          0.71          1.29         0.69 o
   2   2   9        468.27        507.75         9.35 o
   3   2   9        392.38        388.33         7.76 o
   4   2   9          0.22          0.72         1.34 o
   5   2   9        395.35        427.45         9.83 o
   6   2   9        471.80        496.06        14.90 o
   7   2   9        268.68        275.61        13.31 o
   8   2   9         36.63         41.64         7.58 o
   9   2   9          0.12          0.47         5.25 o
  10   2   9         17.00         12.51         5.09 o
  11   2   9          6.35         10.41         8.45 o
 -13   3   9          0.24         11.15         6.81 o
 -12   3   9          0.47         -3.88         3.88 o
 -11   3   9          0.16         -2.98         2.98 o
 -10   3   9          3.11          5.08         3.14 o
  -9   3   9          0.08         -0.72         1.81 o
  -8   3   9          5.16          3.50         1.79 o
  -7   3   9         22.71         19.97         2.19 o
  -6   3   9          2.27          0.85         1.01 o
  -5   3   9          0.27         -0.01         0.88 o
  -4   3   9        143.79        132.37         2.89 o
  -3   3   9          5.48          4.76         0.90 o
  -2   3   9         81.79         81.38         2.14 o
  -1   3   9          0.02         -0.64         0.64 o
   0   3   9          0.39          0.43         0.68 o
   1   3   9          2.91          2.86         0.72 o
   2   3   9        115.32        107.72         3.13 o
   3   3   9         27.79         25.22         2.11 o
   4   3   9        162.53        163.86         4.79 o
   5   3   9          2.45          5.33         1.84 o
   6   3   9          1.35         -3.27         3.27 o
   7   3   9          3.92          3.08         3.65 o
   8   3   9          0.50          2.36         3.96 o
   9   3   9          6.84         10.56         5.01 o
  10   3   9          7.95          7.11         7.17 o
 -13   4   9          2.61          3.66         4.90 o
 -12   4   9          0.00         -0.03         3.84 o
 -11   4   9          7.43          8.95         3.60 o
 -10   4   9          1.71          0.49         2.73 o
  -9   4   9         82.90         76.57         4.62 o
  -8   4   9          2.42          3.64         1.85 o
  -7   4   9        188.75        183.10         5.01 o
  -6   4   9         39.55         33.27         1.92 o
  -5   4   9         11.85         11.55         1.34 o
  -4   4   9        111.89        116.51         3.02 o
  -3   4   9          2.32          1.35         0.77 o
  -2   4   9          0.09          1.03         0.68 o
  -1   4   9        141.90        150.00         3.37 o
   0   4   9        142.23        150.73         3.24 o
   1   4   9         59.19         84.92         2.27 o
   2   4   9        122.51        104.21         3.15 o
   3   4   9        476.50        420.02         9.39 o
   4   4   9        154.13        158.88         5.26 o
   5   4   9        127.77        128.39         5.58 o
   6   4   9         16.45         17.17         3.35 o
   7   4   9          3.14          3.07         3.86 o
   8   4   9          0.83          4.92         4.43 o
   9   4   9          3.98          6.12         5.33 o
 -13   5   9          0.34          5.74         5.01 o
 -12   5   9          0.00          3.41         5.94 o
 -11   5   9          3.64         -2.81         3.14 o
 -10   5   9          9.21          4.66         3.30 o
  -9   5   9          3.03         -0.50         1.88 o
  -8   5   9         11.64         16.41         2.30 o
  -7   5   9          3.14          3.60         1.71 o
  -6   5   9         37.25         38.01         2.09 o
  -5   5   9         67.92         64.13         2.63 o
  -4   5   9        198.54        193.93         5.38 o
  -3   5   9        262.74        257.89         5.64 o
  -2   5   9         54.78         52.59         1.98 o
  -1   5   9          1.28          1.16         0.75 o
   0   5   9         12.30         11.39         1.08 o
   1   5   9          5.07          4.81         1.27 o
   2   5   9          5.95          7.52         1.59 o
   3   5   9         46.78         38.11         2.65 o
   4   5   9          0.01         -0.03         1.79 o
   5   5   9         21.62         19.65         2.85 o
   6   5   9          8.72          6.45         2.77 o
   7   5   9          0.76          6.21         4.15 o
   8   5   9          2.22         -4.59         5.41 o
   9   5   9          0.01         -0.74         7.05 o
 -13   6   9          4.08          0.13        10.62 o
 -12   6   9          6.19          5.74         4.43 o
 -11   6   9          2.17          3.17         3.18 o
 -10   6   9          0.10          1.05         2.47 o
  -9   6   9         14.88          9.70         2.75 o
  -8   6   9         64.49         75.45         5.82 o
  -7   6   9        112.44        117.05         6.03 o
  -6   6   9        216.86        245.05         6.53 o
  -5   6   9        251.87        266.38         5.58 o
  -4   6   9        261.74        287.78         6.15 o
  -3   6   9         69.42         65.68         2.15 o
  -2   6   9        158.02        152.42         4.13 o
  -1   6   9         37.59         34.85         1.96 o
   0   6   9        464.32        446.99         8.77 o
   1   6   9         23.85         28.14         1.68 o
   2   6   9         22.67         22.99         1.74 o
   3   6   9          2.41          4.17         1.48 o
   4   6   9          3.92          0.51         1.54 o
   5   6   9        151.66        171.16         8.15 o
   6   6   9          0.22         -3.24         3.24 o
   7   6   9          1.78          3.14         3.84 o
   8   6   9          0.23         -1.76         4.02 o
 -13   7   9          0.00          5.11         4.41 o
 -12   7   9          2.35          3.68         4.20 o
 -11   7   9          0.65         -0.36         3.16 o
 -10   7   9          5.69          6.61         2.86 o
  -9   7   9         16.47         21.45         3.70 o
  -8   7   9          5.51          5.84         2.38 o
  -7   7   9         26.12         24.68         2.82 o
  -6   7   9         63.68         62.33         3.18 o
  -5   7   9         25.45         23.56         1.87 o
  -4   7   9          7.01          4.86         1.42 o
  -3   7   9          0.19         -1.27         1.27 o
  -2   7   9         15.50         17.28         2.10 o
  -1   7   9         12.66         13.27         2.66 o
   0   7   9          0.15         -1.72         1.72 o
   1   7   9         16.68         13.44         2.49 o
   2   7   9          0.70          0.50         1.71 o
   3   7   9          0.48         -1.49         1.54 o
   4   7   9          0.16         -2.35         2.35 o
   5   7   9          0.04         -1.61         2.75 o
   6   7   9          0.65         -3.35         3.35 o
   7   7   9          0.00         -5.47         6.93 o
 -12   8   9          0.67          6.54         3.91 o
 -11   8   9          4.05          5.66         3.22 o
 -10   8   9         27.18         24.94         5.01 o
  -9   8   9         39.86         40.94         4.00 o
  -8   8   9          0.10          0.15         2.15 o
  -7   8   9         78.25         78.04         6.39 o
  -6   8   9          0.00          1.90         1.96 o
  -5   8   9         15.12         14.05         2.21 o
  -4   8   9         65.03         76.55         3.30 o
  -3   8   9        339.42        323.91        10.14 o
  -2   8   9         58.05         43.01         3.18 o
  -1   8   9         17.33         16.28         2.49 o
   0   8   9        110.31        102.10         4.77 o
   1   8   9          1.77          1.05         2.10 o
   2   8   9         81.43         76.67         5.37 o
   3   8   9          3.66         -0.66         2.61 o
   4   8   9          0.69         -2.10         7.49 o
   5   8   9         20.01         16.99         5.21 o
   6   8   9         22.44         18.59         5.70 o
 -12   9   9          2.18          0.98         2.72 o
 -11   9   9          1.81          2.78         3.15 o
 -10   9   9          8.41          8.27         4.33 o
  -9   9   9          2.11          0.97         3.14 o
  -8   9   9         17.20         24.51         3.75 o
  -7   9   9          7.76         10.98         2.06 o
  -6   9   9         39.47         42.34         3.01 o
  -5   9   9         18.08         17.50         2.63 o
  -4   9   9          8.13         10.86         2.61 o
  -3   9   9          4.34         -0.86         3.12 o
  -2   9   9         15.47         11.07         2.81 o
  -1   9   9         15.19         15.37         4.09 o
   0   9   9          1.21         -2.27         2.27 o
   1   9   9          0.13          0.60         3.20 o
   2   9   9          0.55         -1.38         4.15 o
   3   9   9          0.74         -1.87         3.13 o
   4   9   9          0.13         -2.15         3.16 o
   5   9   9          0.00          0.81         4.31 o
 -11  10   9          6.46          5.81         4.76 o
 -10  10   9          2.21          3.34         5.66 o
  -9  10   9          0.00          4.16         3.90 o
  -8  10   9          0.63         -0.28         3.45 o
  -7  10   9          9.58          2.85         3.10 o
  -6  10   9         77.23         77.17         6.56 o
  -5  10   9          1.35         -1.06         3.61 o
  -4  10   9          1.75         -2.11         2.11 o
  -3  10   9         22.81         17.27         3.30 o
  -2  10   9          2.03          0.45         2.49 o
  -1  10   9          3.50          4.84         2.96 o
   0  10   9          0.66         -2.02         2.53 o
   1  10   9         26.81         33.96         7.73 o
   2  10   9         54.47         78.25         6.27 o
   3  10   9          6.85          1.10         3.51 o
   4  10   9         10.85          6.11         3.99 o
 -10  11   9          2.37          2.29         4.19 o
  -9  11   9          1.96          1.62         3.81 o
  -8  11   9          2.67          6.85         4.80 o
  -7  11   9          3.39          6.20         3.77 o
  -6  11   9          0.59         -2.87         3.85 o
  -5  11   9          2.50         -2.98         3.77 o
  -4  11   9          0.29         -0.42         3.57 o
  -3  11   9          0.19          1.45         2.31 o
  -2  11   9          0.39         -1.97         2.54 o
  -1  11   9          3.97          7.13         3.07 o
   0  11   9          1.00         -2.42         3.00 o
   1  11   9          0.05         -3.13         3.13 o
   2  11   9          0.14         -2.59         4.84 o
  -9  12   9         14.03          9.23         4.25 o
  -8  12   9          1.22          3.82         4.96 o
  -7  12   9          4.74         -0.38         5.45 o
  -6  12   9         10.35          9.20         4.09 o
  -5  12   9          3.57         -2.40         3.50 o
  -4  12   9          0.92          4.81         3.61 o
  -3  12   9          4.54          5.09         3.91 o
  -2  12   9         24.20         30.48         4.24 o
  -1  12   9          3.48          9.18         3.84 o
   0  12   9          1.60          5.36         3.44 o
   1  12   9          4.58          4.84         6.64 o
  -6  13   9          0.01         -3.45         3.45 o
  -5  13   9          0.15         -0.65         3.48 o
  -4  13   9          0.78          1.85         3.87 o
  -3  13   9          1.41          6.68         4.49 o
   0 -14  10          1.58         -0.26         2.74 o
   1 -14  10          0.33          5.00         5.49 o
   2 -14  10          3.03         -3.20         4.35 o
   3 -14  10          3.03          0.41         4.18 o
   4 -14  10          8.81          5.58         4.26 o
   5 -14  10          2.78          3.28         3.85 o
   6 -14  10          7.58         13.20         4.67 o
   7 -14  10         12.21          7.83         3.13 o
  -2 -13  10          0.63         -1.29         4.04 o
  -1 -13  10          0.20          2.53         4.39 o
   0 -13  10          0.66          2.77         3.15 o
   1 -13  10          0.20          1.96         2.38 o
   2 -13  10          1.65          2.71         4.26 o
   3 -13  10          2.24          6.97         4.18 o
   4 -13  10          0.92          4.26         3.85 o
   5 -13  10          0.47         -1.31         3.44 o
   6 -13  10          0.85          2.50         3.94 o
   7 -13  10          0.40          5.17         3.85 o
   8 -13  10          0.29         -3.44         4.02 o
  -4 -12  10          0.00          0.10         4.50 o
  -3 -12  10          0.02         -4.01         4.01 o
  -2 -12  10          0.07          0.23         3.80 o
  -1 -12  10         20.49         29.43         4.45 o
   0 -12  10         11.21         18.18         4.05 o
   1 -12  10          1.99         -0.02         2.34 o
   2 -12  10         11.46         13.75         2.17 o
   3 -12  10          0.58         -0.43         3.36 o
   4 -12  10         37.51         29.83         4.30 o
   5 -12  10          9.41         15.01         3.79 o
   6 -12  10         48.52         49.49         5.19 o
   7 -12  10          8.03         -2.87         3.69 o
   8 -12  10          5.23          4.18         4.43 o
   9 -12  10          1.42          0.16         4.43 o
  10 -12  10         11.53          9.43         5.49 o
  -5 -11  10          0.11         -3.77         3.77 o
  -4 -11  10          0.02         -4.81         7.71 o
  -3 -11  10          0.00         -0.45         3.07 o
  -2 -11  10          5.84          4.72         3.10 o
  -1 -11  10          3.88          6.92         2.93 o
   0 -11  10          0.09          0.43         2.33 o
   1 -11  10          7.36         12.88         2.65 o
   2 -11  10          0.71          1.86         2.18 o
   3 -11  10         41.33         41.90         4.73 o
   4 -11  10         18.68         18.86         3.91 o
   5 -11  10          0.01          2.96         3.18 o
   6 -11  10          6.90          4.09         3.13 o
   7 -11  10          0.02         -1.64         3.53 o
   8 -11  10          2.03          2.95         4.18 o
   9 -11  10          0.00         -3.20         4.02 o
  10 -11  10          0.00          1.15         4.84 o
  -6 -10  10          1.33         -1.07         5.99 o
  -5 -10  10         21.66         28.80         5.44 o
  -4 -10  10        107.09        134.25        12.88 o
  -3 -10  10          1.56          3.92         2.89 o
  -2 -10  10          0.06          2.53         2.60 o
  -1 -10  10         20.79         26.20         3.53 o
   0 -10  10          9.43          7.63         2.60 o
   1 -10  10         85.74         88.47         4.91 o
   2 -10  10          1.04          9.33         1.97 o
   3 -10  10        154.09        172.81         4.85 o
   4 -10  10         68.74         70.02         3.20 o
   5 -10  10          5.89          6.52         4.01 o
   6 -10  10         30.62         40.94         4.59 o
   7 -10  10          5.71         11.73         4.51 o
   8 -10  10          1.08         -1.31         3.94 o
   9 -10  10          1.22         -1.89         4.10 o
  10 -10  10         10.95         12.14         5.58 o
  11 -10  10          1.38          9.51         5.82 o
  -7  -9  10          0.41          0.66         6.15 o
  -6  -9  10          0.00         -0.58         3.65 o
  -5  -9  10          5.30          7.69         3.24 o
  -4  -9  10          4.75          8.60         3.09 o
  -3  -9  10         26.07         25.86         5.90 o
  -2  -9  10          2.86         -0.97         2.48 o
  -1  -9  10          6.71          5.74         2.53 o
   0  -9  10         20.37         14.11         2.37 o
   1  -9  10          5.18          6.56         2.05 o
   2  -9  10         80.30         86.64         3.14 o
   3  -9  10         23.70         25.63         1.92 o
   4  -9  10          1.98         -1.09         1.40 o
   5  -9  10         10.07          9.75         1.65 o
   6  -9  10         19.51         18.57         1.80 o
   7  -9  10         38.96         41.06         3.03 o
   8  -9  10          1.38          0.24         2.56 o
   9  -9  10          0.17          0.90         3.12 o
  10  -9  10          0.11         -0.69         2.98 o
  11  -9  10          0.55         -1.20         4.55 o
  -8  -8  10         36.66         54.20        10.82 o
  -7  -8  10         66.25         74.62        10.91 o
  -6  -8  10          8.69         20.10         8.65 o
  -5  -8  10         21.45         26.13         2.86 o
  -4  -8  10         26.87         25.60         2.56 o
  -3  -8  10         13.96         13.69         1.80 o
  -2  -8  10         74.50         77.85         4.94 o
  -1  -8  10        962.95       1066.94        22.36 o
   0  -8  10        938.00       1017.28        21.20 o
   1  -8  10          0.40          2.59         1.64 o
   2  -8  10        164.38        171.20         5.53 o
   3  -8  10          3.12          3.48         1.03 o
   4  -8  10          0.09         -1.13         1.13 o
   5  -8  10          7.12          7.80         1.43 o
   6  -8  10          2.40          0.06         1.57 o
   7  -8  10         21.79         21.78         2.71 o
   8  -8  10          0.17          0.31         2.72 o
   9  -8  10          3.26          0.37         3.07 o
  10  -8  10          5.87          6.08         3.56 o
  11  -8  10          0.05          5.06         4.03 o
  12  -8  10          2.88          2.10         4.35 o
  -9  -7  10          0.12         -2.30         5.99 o
  -8  -7  10          0.00          7.79         6.81 o
  -7  -7  10          8.88         12.87         6.48 o
  -6  -7  10          0.50         -1.09         5.41 o
  -5  -7  10          6.82          2.93         1.85 o
  -4  -7  10         10.34         13.69         1.94 o
  -3  -7  10         61.18         71.87         2.95 o
  -2  -7  10         70.67         85.68         2.58 o
  -1  -7  10        169.58        162.55         4.67 o
   0  -7  10         21.08         21.44         1.72 o
   1  -7  10         12.54          9.07         1.21 o
   2  -7  10          0.13         -0.93         0.93 o
   3  -7  10          7.13          5.30         1.25 o
   4  -7  10          5.27          5.57         1.27 o
   5  -7  10         28.61         28.74         1.87 o
   6  -7  10          0.09          0.13         1.67 o
   7  -7  10          2.05          3.56         2.07 o
   8  -7  10          1.61          5.68         2.99 o
   9  -7  10          0.06         -0.45         3.19 o
  10  -7  10          0.08         -3.34         3.34 o
  11  -7  10          0.60         -0.94         5.08 o
  12  -7  10          0.76          5.57         4.78 o
 -10  -6  10         11.85         17.22         9.35 o
  -9  -6  10          4.40         15.66         7.63 o
  -8  -6  10         18.16         17.38         5.36 o
  -7  -6  10         10.31         10.06         3.22 o
  -6  -6  10        128.22        169.17        11.07 o
  -5  -6  10         97.71        121.22         4.62 o
  -4  -6  10       1647.40       1817.24        32.08 o
  -3  -6  10        304.36        324.22         7.07 o
  -2  -6  10         68.47         63.70         2.51 o
  -1  -6  10          0.00         -0.74         0.74 o
   0  -6  10          1.22          0.38         0.62 o
   1  -6  10         32.79         37.82         1.98 o
   2  -6  10          8.38          7.00         0.92 o
   3  -6  10        167.11        187.16         4.13 o
   4  -6  10        133.15        168.46         3.96 o
   5  -6  10         47.13         56.75         2.69 o
   6  -6  10          1.32          0.37         1.67 o
   7  -6  10         29.62         37.61         3.31 o
   8  -6  10          2.10         -2.18         2.73 o
   9  -6  10          4.55          5.50         3.62 o
  10  -6  10          4.11          4.27         3.97 o
  11  -6  10         37.19         31.21         5.94 o
  12  -6  10          4.82          6.85         6.89 o
 -10  -5  10          0.11          1.72         4.67 o
  -9  -5  10          2.91          7.84         4.90 o
  -8  -5  10          0.00         -1.86         3.86 o
  -7  -5  10          6.19          7.43         4.30 o
  -6  -5  10          0.15          4.63         2.37 o
  -5  -5  10          7.40         13.52         2.23 o
  -4  -5  10         27.53         22.67         2.08 o
  -3  -5  10         65.85         65.22         2.58 o
  -2  -5  10          0.01         -0.86         0.86 o
  -1  -5  10          0.07         -0.48         0.76 o
   0  -5  10         36.28         38.35         1.45 o
   1  -5  10          5.07          4.62         0.85 o
   2  -5  10          4.45          3.35         0.73 o
   3  -5  10          8.40          7.69         1.16 o
   4  -5  10         15.75         20.00         1.50 o
   5  -5  10          0.23          0.25         0.97 o
   6  -5  10          2.11          0.15         1.63 o
   7  -5  10          0.00         -1.22         1.84 o
   8  -5  10          0.23         -0.33         2.96 o
   9  -5  10          6.02          6.76         3.88 o
  10  -5  10          1.18          2.71         4.04 o
  11  -5  10          0.02          1.50         4.23 o
  12  -5  10          0.16          3.92         5.01 o
 -11  -4  10          0.47          1.57         5.13 o
 -10  -4  10          0.45         -0.09         4.11 o
  -9  -4  10          0.02          3.13         4.02 o
  -8  -4  10        104.86        113.68         9.16 o
  -7  -4  10        136.61        143.21         7.66 o
  -6  -4  10         57.55         48.24         3.86 o
  -5  -4  10          0.52         -1.81         1.81 o
  -4  -4  10        118.44        124.10         6.56 o
  -3  -4  10         25.12         25.82         1.74 o
  -2  -4  10         26.53         31.10         1.59 o
  -1  -4  10        153.89        204.56         3.80 o
   0  -4  10        663.18        752.64        12.85 o
   1  -4  10        169.46        222.58         4.22 o
   2  -4  10         81.70         77.88         2.13 o
   3  -4  10         33.13         39.14         1.59 o
   4  -4  10        277.71        295.51         5.72 o
   5  -4  10          8.20          7.53         1.14 o
   6  -4  10          0.03         -1.13         1.30 o
   7  -4  10          0.00          0.12         3.06 o
   8  -4  10        119.17        114.71         7.60 o
   9  -4  10          5.32          6.98         3.74 o
  10  -4  10          7.83          5.26         4.06 o
  11  -4  10          1.28          0.93         4.21 o
  12  -4  10          2.63         15.42         7.54 o
 -11  -3  10         12.80          6.61        12.67 o
 -10  -3  10          0.07          3.31         4.21 o
  -9  -3  10          0.95          1.73         5.99 o
  -8  -3  10         13.41         13.17         4.88 o
  -7  -3  10         25.52         23.79         3.57 o
  -6  -3  10          4.93          2.73         1.54 o
  -5  -3  10          2.63         -0.54         1.25 o
  -4  -3  10          2.19          1.10         0.85 o
  -3  -3  10         15.67         13.71         1.29 o
  -2  -3  10          1.07          1.31         0.78 o
  -1  -3  10          2.49          2.45         0.83 o
   0  -3  10         23.17         26.59         1.44 o
   1  -3  10          0.30         -0.13         0.64 o
   2  -3  10          7.52          5.35         0.85 o
   3  -3  10         39.22         37.08         1.33 o
   4  -3  10          1.58         -0.08         0.76 o
   5  -3  10         10.34          8.66         1.08 o
   6  -3  10          2.15          1.50         1.11 o
   7  -3  10          4.98          0.81         2.10 o
   8  -3  10         18.74         22.48         4.46 o
   9  -3  10         15.61         21.44         4.75 o
  10  -3  10         14.26          9.30         5.70 o
  11  -3  10          5.15          5.82         6.48 o
  12  -3  10          0.59          4.59         7.30 o
 -12  -2  10          2.50          7.46         7.54 o
 -11  -2  10          0.15         -5.08         5.08 o
 -10  -2  10         35.39         55.85         7.36 o
  -9  -2  10         78.66         79.89         6.32 o
  -8  -2  10         19.36         17.37         3.86 o
  -7  -2  10         10.28          7.48         2.73 o
  -6  -2  10         21.81         26.80         2.32 o
  -5  -2  10        126.80        145.15         3.71 o
  -4  -2  10          0.69          0.57         0.87 o
  -3  -2  10        133.19        121.17         3.06 o
  -2  -2  10        137.97        160.80         3.75 o
  -1  -2  10         47.97         42.77         1.82 o
   0  -2  10        351.53        334.74         5.99 o
   1  -2  10       1003.61       1024.86        12.98 o
   2  -2  10         77.81         77.21         2.16 o
   3  -2  10         60.46         59.81         1.80 o
   4  -2  10         34.17         39.27         1.75 o
   5  -2  10        302.48        343.22         6.61 o
   6  -2  10         44.60         46.59         2.77 o
   7  -2  10          4.03          4.09         2.35 o
   8  -2  10         44.33         46.05         4.67 o
   9  -2  10          5.58          8.13         4.13 o
  10  -2  10         11.63          8.50         4.60 o
  11  -2  10          0.92          0.33         6.31 o
  12  -2  10          6.31         15.01         8.69 o
 -12  -1  10          0.04          6.56         7.63 o
 -11  -1  10          1.75          9.35         7.13 o
 -10  -1  10          2.65         10.88         3.84 o
  -9  -1  10         11.96         10.28         6.76 o
  -8  -1  10          2.31         -2.28         2.28 o
  -7  -1  10         44.56         50.26         3.33 o
  -6  -1  10         31.87         34.88         1.83 o
  -5  -1  10         22.53         22.95         1.54 o
  -4  -1  10         12.39         11.17         1.17 o
  -3  -1  10         16.03         14.39         1.35 o
  -2  -1  10          5.29          4.31         0.93 o
  -1  -1  10          5.43          5.26         0.86 o
   0  -1  10        291.10        267.61         5.10 o
   1  -1  10          2.19          1.46         0.72 o
   2  -1  10        111.91        107.96         2.76 o
   3  -1  10         78.48         77.90         5.91 o
   4  -1  10          0.08         -0.77         0.87 o
   5  -1  10         57.64         54.14         2.51 o
   6  -1  10         11.08          9.85         1.94 o
   7  -1  10          3.13          1.57         2.13 o
   8  -1  10          5.39          3.25         2.91 o
   9  -1  10         13.96         15.01         6.81 o
  10  -1  10          0.64          0.49         5.74 o
  11  -1  10          0.52          5.17         6.97 o
 -12   0  10         21.49         20.42         8.45 o
 -11   0  10         51.59         55.04         7.62 o
 -10   0  10         31.46         42.92         6.60 o
  -9   0  10          0.89          0.06         2.52 o
  -8   0  10         14.94         14.61         2.98 o
  -7   0  10         45.89         54.16         2.77 o
  -6   0  10         81.85         84.23         3.11 o
  -5   0  10         72.58         93.55         2.95 o
  -4   0  10         50.03         47.82         1.92 o
  -3   0  10        376.24        360.54         6.61 o
  -2   0  10        586.22        558.29         9.28 o
  -1   0  10         58.32         56.49         2.03 o
   0   0  10        220.91        227.77         4.96 o
   1   0  10        113.76        156.09         3.97 o
   2   0  10         67.66         77.51         2.72 o
   3   0  10          5.37         11.73         1.45 o
   4   0  10         34.60         33.26         2.09 o
   5   0  10        323.08        356.40         7.14 o
   6   0  10          7.10          5.95         1.91 o
   7   0  10        111.92         98.06         6.09 o
   8   0  10          0.09         -3.12         3.12 o
   9   0  10         51.03         51.03         6.87 o
  10   0  10         40.95         25.17         8.36 o
  11   0  10          0.04          0.90         7.30 o
 -13   1  10          0.07          4.76         7.22 o
 -12   1  10          5.83         10.74         7.54 o
 -11   1  10          0.14         -1.28         4.22 o
 -10   1  10          0.81          4.97         3.29 o
  -9   1  10          4.11          4.55         2.55 o
  -8   1  10          0.35          0.98         1.54 o
  -7   1  10          0.45          0.11         1.45 o
  -6   1  10          0.12         -1.01         1.01 o
  -5   1  10          0.31         -0.62         0.88 o
  -4   1  10          1.51          0.88         0.83 o
  -3   1  10          3.04          1.65         0.80 o
  -2   1  10          3.44          2.18         0.73 o
  -1   1  10          0.00         -0.36         0.86 o
   0   1  10         18.77         15.44         1.32 o
   1   1  10         15.43         13.13         1.26 o
   2   1  10         73.36         73.09         2.68 o
   3   1  10         26.06         25.40         2.45 o
   4   1  10        267.98        259.04         6.10 o
   5   1  10         23.48         19.59         2.07 o
   6   1  10        128.72        138.51         5.81 o
   7   1  10         14.56         15.01         4.25 o
   8   1  10         14.99         11.99         4.59 o
   9   1  10          4.65          6.25         4.28 o
  10   1  10          0.28         -3.53         5.49 o
  11   1  10          0.42          2.87         7.87 o
 -13   2  10          0.00          2.46         6.64 o
 -12   2  10          2.19         -3.44         5.25 o
 -11   2  10          0.21          0.24         3.36 o
 -10   2  10         12.45          8.65         4.13 o
  -9   2  10         15.98         15.92         2.95 o
  -8   2  10          0.50          0.49         1.58 o
  -7   2  10          2.20          5.39         1.62 o
  -6   2  10         39.09         38.94         2.34 o
  -5   2  10         22.74         22.88         1.44 o
  -4   2  10         58.08         55.84         1.82 o
  -3   2  10        337.50        341.62         5.30 o
  -2   2  10        684.94        673.90         9.49 o
  -1   2  10          4.59         15.04         1.64 o
   0   2  10         96.57         70.93         2.57 o
   1   2  10         46.15         62.32         2.71 o
   2   2  10          7.55          6.23         1.37 o
   3   2  10         84.43        100.26         3.45 o
   4   2  10        157.43        152.56         4.70 o
   5   2  10         40.52         35.45         3.73 o
   6   2  10         51.25         37.93         4.07 o
   7   2  10         17.36          9.08         4.19 o
   8   2  10         18.40         21.97         5.04 o
   9   2  10          1.38          3.89         9.76 o
  10   2  10          8.51         16.02         5.79 o
 -13   3  10          0.19          1.31         5.90 o
 -12   3  10          0.03          3.57         4.23 o
 -11   3  10          0.01         -3.06         3.06 o
 -10   3  10          1.09          0.29         2.95 o
  -9   3  10         13.26         12.30         2.70 o
  -8   3  10         34.85         27.15         2.65 o
  -7   3  10          3.79          4.90         1.58 o
  -6   3  10          7.29          4.90         1.82 o
  -5   3  10          0.18          1.50         1.07 o
  -4   3  10        202.16        200.98         3.91 o
  -3   3  10         16.85         11.03         1.64 o
  -2   3  10         65.92         71.96         2.11 o
  -1   3  10         39.80         37.58         1.57 o
   0   3  10         16.52         15.50         1.17 o
   1   3  10          4.43          2.61         1.03 o
   2   3  10         38.20         33.16         1.94 o
   3   3  10         34.26         34.00         2.39 o
   4   3  10          1.12          1.22         1.57 o
   5   3  10         73.04         63.13         4.04 o
   6   3  10          0.07         -2.07         2.24 o
   7   3  10         10.27          9.65         7.09 o
   8   3  10          9.98         20.21         5.53 o
   9   3  10          2.98          3.02         4.82 o
  10   3  10          3.27          6.78         5.28 o
 -13   4  10          0.43          1.16         4.75 o
 -12   4  10          0.39         -0.23         5.37 o
 -11   4  10          5.27          6.06         3.62 o
 -10   4  10          8.29          6.50         3.19 o
  -9   4  10        135.96        149.22         5.53 o
  -8   4  10          9.21         11.25         2.25 o
  -7   4  10        149.69        161.79         5.29 o
  -6   4  10         12.54         12.18         1.82 o
  -5   4  10        403.84        463.71         8.02 o
  -4   4  10        405.38        425.34         7.33 o
  -3   4  10        972.25       1003.41        14.44 o
  -2   4  10         74.93         60.49         2.29 o
  -1   4  10          6.36          5.13         0.95 o
   0   4  10        431.86        412.63         6.82 o
   1   4  10          5.82          5.80         1.34 o
   2   4  10         14.83         15.51         1.85 o
   3   4  10         20.60         15.75         2.62 o
   4   4  10        158.93        132.50         5.49 o
   5   4  10         54.48         56.74         3.97 o
   6   4  10          7.70          9.64         3.03 o
   7   4  10          2.28          1.10         6.27 o
   8   4  10         41.95         29.90         6.58 o
   9   4  10          1.77          2.92         4.80 o
 -13   5  10          0.00          1.80         4.76 o
 -12   5  10          0.15         -0.12         4.08 o
 -11   5  10          0.05          3.21         5.91 o
 -10   5  10          0.52         -1.67         2.75 o
  -9   5  10          0.00         -0.12         2.11 o
  -8   5  10          9.34         14.35         2.50 o
  -7   5  10         25.00         29.33         2.63 o
  -6   5  10          5.73          3.82         1.77 o
  -5   5  10        238.83        228.11         5.23 o
  -4   5  10        440.79        449.14         8.75 o
  -3   5  10        160.15        147.87         3.41 o
  -2   5  10          0.90         -0.77         0.99 o
  -1   5  10          1.45         -0.16         0.81 o
   0   5  10          0.22          0.24         0.94 o
   1   5  10          0.88         -1.11         1.11 o
   2   5  10          0.09          0.18         1.48 o
   3   5  10         26.75         24.67         2.95 o
   4   5  10          3.13          1.05         1.91 o
   5   5  10          7.63          6.84         2.31 o
   6   5  10          2.58          1.68         2.66 o
   7   5  10          1.59          6.07         6.81 o
   8   5  10          0.56          2.21         6.40 o
 -13   6  10          1.56         -4.52         4.52 o
 -12   6  10          7.68         13.09         5.04 o
 -11   6  10          1.47          2.64         3.24 o
 -10   6  10          5.72          9.69         3.02 o
  -9   6  10         22.39         29.23         3.49 o
  -8   6  10        162.38        171.69         6.61 o
  -7   6  10        117.59        121.20         4.69 o
  -6   6  10          2.09          2.03         1.77 o
  -5   6  10        277.34        263.55         6.24 o
  -4   6  10         12.94          8.97         1.82 o
  -3   6  10         58.78         59.82         2.64 o
  -2   6  10          1.52          1.73         1.79 o
  -1   6  10         21.26         14.66         1.79 o
   0   6  10        674.76        556.37         9.30 o
   1   6  10        168.83        153.45         3.86 o
   2   6  10          1.00         -0.25         1.33 o
   3   6  10          9.78          9.89         1.81 o
   4   6  10          8.55          9.55         2.30 o
   5   6  10         42.81         51.90         6.44 o
   6   6  10          4.52          0.71         3.74 o
   7   6  10         30.32         36.06         9.31 o
   8   6  10          0.00         -0.79         5.17 o
 -12   7  10          8.92          8.61         4.46 o
 -11   7  10          0.01         -1.96         3.12 o
 -10   7  10          3.36          3.41         2.95 o
  -9   7  10          0.02          1.31         2.51 o
  -8   7  10          0.84          3.22         2.35 o
  -7   7  10          0.01          1.95         2.21 o
  -6   7  10          0.24         -1.89         1.89 o
  -5   7  10          1.30          0.81         2.09 o
  -4   7  10         25.46         21.94         2.78 o
  -3   7  10          1.84          0.50         1.75 o
  -2   7  10         32.59         29.79         2.80 o
  -1   7  10         14.66          6.23         2.18 o
   0   7  10         10.17          7.15         2.28 o
   1   7  10          6.71          4.38         2.19 o
   2   7  10          0.29         -0.54         2.27 o
   3   7  10          0.98         -1.81         2.31 o
   4   7  10          0.08         -1.82         2.55 o
   5   7  10          0.00          1.38         3.71 o
   6   7  10          0.04         -3.19         7.01 o
   7   7  10          4.40         10.26         6.93 o
 -12   8  10         11.90         21.30         4.28 o
 -11   8  10         69.63         81.19        11.08 o
 -10   8  10         13.47         17.21         4.94 o
  -9   8  10          2.09         -2.29         2.29 o
  -8   8  10         28.65         38.02         3.66 o
  -7   8  10          4.68          3.17         2.24 o
  -6   8  10          1.21          0.24         2.01 o
  -5   8  10          0.02         -2.06         2.94 o
  -4   8  10         55.15         55.17         4.11 o
  -3   8  10        113.81         88.57         5.11 o
  -2   8  10         33.11         33.37         3.60 o
  -1   8  10         35.30         47.01         4.45 o
   0   8  10          2.50          1.45         2.16 o
   1   8  10          0.00         -1.28         2.42 o
   2   8  10         79.73         81.84         5.78 o
   3   8  10          3.77          7.73         3.96 o
   4   8  10        132.44        163.01         9.33 o
   5   8  10         14.14          7.55         4.78 o
   6   8  10         25.94         31.89         6.40 o
 -11   9  10          7.15         11.77         3.16 o
 -10   9  10          2.79          3.94         3.65 o
  -9   9  10          3.37          5.26         3.02 o
  -8   9  10         24.43         18.66         2.70 o
  -7   9  10          1.84          3.19         2.17 o
  -6   9  10          0.21         -1.69         2.03 o
  -5   9  10          0.71          2.89         2.31 o
  -4   9  10          1.32          6.20         2.46 o
  -3   9  10          2.63          0.91         2.34 o
  -2   9  10          1.38         -0.26         2.43 o
  -1   9  10          1.03         -1.34         2.44 o
   0   9  10          0.02          3.50         2.89 o
   1   9  10          2.33          8.03         3.17 o
   2   9  10          0.02         -2.70         3.00 o
   3   9  10          0.02          0.98         3.36 o
   4   9  10          0.34          5.93         4.38 o
   5   9  10          0.00         -2.18         4.26 o
 -11  10  10          1.49          5.91         4.78 o
 -10  10  10          0.00         -3.64         3.64 o
  -9  10  10          0.20          3.27         5.25 o
  -8  10  10          4.81          5.37         4.92 o
  -7  10  10         26.98         27.26         4.79 o
  -6  10  10         14.23          9.01         4.04 o
  -5  10  10          0.00         -1.83         2.54 o
  -4  10  10          2.88          4.32         2.48 o
  -3  10  10         22.57         25.40         3.43 o
  -2  10  10          3.81          9.96         2.92 o
  -1  10  10         29.89         34.23         4.20 o
   0  10  10         36.55         38.31         4.59 o
   1  10  10         35.95         45.32         5.09 o
   2  10  10         58.79         71.00         6.09 o
   3  10  10          5.47          3.90         3.76 o
 -10  11  10          0.42         -3.00         3.94 o
  -9  11  10          2.92          2.58         5.33 o
  -8  11  10          0.00         -1.84         3.60 o
  -7  11  10          0.77         -0.33         3.76 o
  -6  11  10          0.56         -3.45         3.45 o
  -5  11  10          0.13         -2.97         2.97 o
  -4  11  10          0.01         -1.95         1.95 o
  -3  11  10          2.93          7.26         3.03 o
  -2  11  10          0.10          0.43         3.88 o
  -1  11  10          4.70          7.44         3.41 o
   0  11  10          0.13         -0.49         3.17 o
   1  11  10          0.41          0.27         4.55 o
   2  11  10          0.19          2.42         3.72 o
  -8  12  10          0.42         -2.45         3.66 o
  -7  12  10          0.05         -2.48         3.73 o
  -6  12  10          4.01          4.50         5.82 o
  -5  12  10          3.27          5.34         3.91 o
  -4  12  10         13.32         18.03         4.67 o
  -3  12  10          3.97          2.81         2.35 o
  -2  12  10          1.10          2.96         2.89 o
  -1  12  10          6.85          5.65         3.50 o
   0  12  10          1.33          5.66         7.38 o
   1 -14  11          0.23         -1.64         5.25 o
   2 -14  11          4.23          6.64         5.41 o
   3 -14  11          3.99          5.00         5.08 o
   4 -14  11          5.67         11.23         5.08 o
   5 -14  11          0.95         -1.23         4.10 o
   6 -14  11          0.04         -1.15         4.26 o
  -2 -13  11          0.11          1.12         4.17 o
  -1 -13  11          0.26         -0.50         3.65 o
   0 -13  11          3.97          0.82         3.38 o
   1 -13  11          7.06          9.74         3.21 o
   2 -13  11          0.01         -3.44         3.94 o
   3 -13  11          4.64          8.86         4.84 o
   4 -13  11          1.60          0.74         4.02 o
   5 -13  11          5.42          3.44         4.02 o
   6 -13  11          0.42         -0.57         3.61 o
   7 -13  11          1.52          0.25         4.26 o
   8 -13  11          0.21          0.16         4.51 o
  -3 -12  11          0.86         -2.30         3.97 o
  -2 -12  11          6.55         13.29         4.52 o
  -1 -12  11          4.39          2.38         3.54 o
   0 -12  11         16.47         14.88         3.76 o
   1 -12  11          1.33          4.04         2.66 o
   2 -12  11          7.65         10.36         3.47 o
   3 -12  11          4.23          6.37         3.43 o
   4 -12  11         17.22         13.01         3.82 o
   5 -12  11          8.06         10.06         3.77 o
   6 -12  11          1.15          1.86         3.65 o
   7 -12  11          4.70         11.15         4.67 o
   8 -12  11         17.55         20.33         5.49 o
   9 -12  11          4.21          7.30         5.08 o
  -5 -11  11          0.25         -0.24         4.39 o
  -4 -11  11          1.30          8.21         4.41 o
  -3 -11  11          1.73          3.18         7.54 o
  -2 -11  11          0.25          2.32         3.05 o
  -1 -11  11          0.00          1.84         2.69 o
   0 -11  11          0.88         -0.93         2.60 o
   1 -11  11         26.56         21.40         3.27 o
   2 -11  11          2.11          0.38         2.27 o
   3 -11  11         43.61         44.46         4.75 o
   4 -11  11         27.72         29.18         8.81 o
   5 -11  11          3.29          5.37         2.91 o
   6 -11  11          0.41          4.71         3.24 o
   7 -11  11          3.18          7.95         4.51 o
   8 -11  11          0.16         -1.39         3.85 o
   9 -11  11          2.65         -2.21         4.59 o
  10 -11  11          0.52         -0.57         5.00 o
  -6 -10  11          8.16         10.99         7.05 o
  -5 -10  11          0.03         -1.55         3.74 o
  -4 -10  11          0.56          4.23         3.27 o
  -3 -10  11          6.51          5.85         4.16 o
  -2 -10  11          3.51          2.57         2.74 o
  -1 -10  11          1.70          1.48         2.56 o
   0 -10  11          2.76          0.73         2.46 o
   1 -10  11         11.18         12.91         2.89 o
   2 -10  11         30.77         28.44         2.77 o
   3 -10  11         50.61         54.69         3.29 o
   4 -10  11         28.09         34.72         2.40 o
   5 -10  11         22.22         29.01         2.94 o
   6 -10  11          8.92         11.37         2.27 o
   7 -10  11          0.00         -3.44         3.44 o
   8 -10  11          2.25          1.72         4.35 o
   9 -10  11          3.88         -0.33         4.35 o
  10 -10  11          0.76          2.79         5.00 o
  11 -10  11          0.53         -3.44         5.25 o
  -7  -9  11          4.18          9.10         7.63 o
  -6  -9  11          0.01          5.58         5.33 o
  -5  -9  11          1.57         -2.59         2.81 o
  -4  -9  11          5.62          8.07         3.26 o
  -3  -9  11         30.01         29.15         4.61 o
  -2  -9  11          6.67         10.27         2.94 o
  -1  -9  11          0.03         -0.96         2.38 o
   0  -9  11         36.02         32.79         3.65 o
   1  -9  11         12.35         12.04         2.25 o
   2  -9  11          0.44          4.37         2.00 o
   3  -9  11          0.46          2.38         1.74 o
   4  -9  11          0.00         -1.60         1.76 o
   5  -9  11         15.10         15.64         2.90 o
   6  -9  11          0.23         -0.29         1.77 o
   7  -9  11         17.39         21.31         3.47 o
   8  -9  11          2.91          4.28         3.32 o
   9  -9  11          0.02         -3.32         3.32 o
  10  -9  11          0.53          1.35         3.35 o
  11  -9  11          0.00         -2.71         3.52 o
  -8  -8  11          0.84          5.99         7.05 o
  -7  -8  11          3.83          5.08         6.07 o
  -6  -8  11         49.82         63.38        10.00 o
  -5  -8  11          0.44         -0.96         2.73 o
  -4  -8  11          1.71          0.43         1.70 o
  -3  -8  11         56.71         61.19         4.79 o
  -2  -8  11        194.89        222.21         8.47 o
  -1  -8  11         64.94         67.97         6.42 o
   0  -8  11        360.86        355.83         9.37 o
   1  -8  11         37.13         37.31         2.88 o
   2  -8  11          1.08         -1.26         1.26 o
   3  -8  11         18.90         18.76         2.18 o
   4  -8  11          2.16          1.12         1.40 o
   5  -8  11          4.64          5.90         1.80 o
   6  -8  11          0.72          0.23         1.64 o
   7  -8  11         20.27         25.97         3.82 o
   8  -8  11          1.48          2.52         2.90 o
   9  -8  11          0.07         -1.02         3.16 o
  10  -8  11          0.82         -2.08         3.50 o
  11  -8  11          0.20         -0.49         4.15 o
  -9  -7  11          0.00         -1.07         6.31 o
  -8  -7  11          0.33         -3.53         5.49 o
  -7  -7  11          0.65         -4.59         4.59 o
  -6  -7  11          0.20         -2.31         3.39 o
  -5  -7  11          0.00          0.08         2.23 o
  -4  -7  11         20.31         21.64         2.32 o
  -3  -7  11         39.05         36.28         2.25 o
  -2  -7  11         21.90         24.41         2.28 o
  -1  -7  11         82.73         77.19         2.69 o
   0  -7  11         27.58         26.97         2.00 o
   1  -7  11         27.89         27.73         2.02 o
   2  -7  11         22.72         22.94         1.68 o
   3  -7  11          3.00          4.68         1.28 o
   4  -7  11          0.68          1.60         1.37 o
   5  -7  11          0.86          1.22         1.52 o
   6  -7  11          4.16          5.72         2.11 o
   7  -7  11          0.31          0.76         3.36 o
   8  -7  11          0.37          3.13         3.10 o
   9  -7  11          0.98         -0.71         3.17 o
  10  -7  11          0.45          1.72         4.96 o
  11  -7  11          1.25         -2.17         4.35 o
  12  -7  11          0.35         -0.52         4.95 o
 -10  -6  11          0.78          1.07         5.99 o
  -9  -6  11          0.42         -5.58         5.90 o
  -8  -6  11         39.20         57.07        10.50 o
  -7  -6  11         18.52         17.68         3.78 o
  -6  -6  11         96.60        118.42         5.65 o
  -5  -6  11          6.36          5.22         1.93 o
  -4  -6  11        133.19        130.29         6.04 o
  -3  -6  11        235.41        246.48         5.81 o
  -2  -6  11          0.11         -1.11         1.11 o
  -1  -6  11         23.59         21.11         1.39 o
   0  -6  11         66.60         72.69         1.85 o
   1  -6  11         67.56         76.96         2.65 o
   2  -6  11         13.25         12.25         1.20 o
   3  -6  11          5.25          2.59         1.00 o
   4  -6  11         92.03         92.17         3.20 o
   5  -6  11          2.26          3.11         1.60 o
   6  -6  11          1.07          1.36         1.83 o
   7  -6  11         16.60         21.85         3.94 o
   8  -6  11          1.03         -1.23         3.12 o
   9  -6  11          0.08          2.65         4.06 o
  10  -6  11         13.94         12.76         6.93 o
  11  -6  11          2.26          2.42         6.27 o
  12  -6  11          1.30          5.50         5.16 o
 -10  -5  11          0.32          4.02         5.08 o
  -9  -5  11         10.76          6.42         5.01 o
  -8  -5  11          0.01          2.47         4.29 o
  -7  -5  11          4.70          5.70         3.97 o
  -6  -5  11          5.37          3.97         2.45 o
  -5  -5  11          2.25         -0.84         1.74 o
  -4  -5  11          1.38         -1.94         1.94 o
  -3  -5  11         12.77          9.96         1.71 o
  -2  -5  11         44.83         42.35         3.05 o
  -1  -5  11         12.27         12.50         1.15 o
   0  -5  11         35.31         38.34         1.72 o
   1  -5  11          9.52          9.60         1.07 o
   2  -5  11          0.19          0.54         0.71 o
   3  -5  11          1.32         -0.47         0.71 o
   4  -5  11          1.34          1.81         1.04 o
   5  -5  11          0.38          0.31         1.23 o
   6  -5  11          0.03          0.46         1.73 o
   7  -5  11          2.49          1.17         3.65 o
   8  -5  11          1.31         -2.77         2.77 o
   9  -5  11          0.52         -3.31         3.35 o
  10  -5  11          1.67         -0.06         3.76 o
  11  -5  11          2.09         -1.51         4.40 o
  12  -5  11          0.02         -4.27         4.60 o
 -11  -4  11          0.15         -0.37         5.13 o
 -10  -4  11          0.70          4.92         4.72 o
  -9  -4  11         42.54         47.50         6.92 o
  -8  -4  11          4.98         -0.19         3.68 o
  -7  -4  11          0.59         -2.58         2.58 o
  -6  -4  11          6.10          4.82         3.02 o
  -5  -4  11        105.52         90.53         4.02 o
  -4  -4  11         48.40         46.68         2.56 o
  -3  -4  11         54.89         66.08         2.58 o
  -2  -4  11         93.43        102.46         2.82 o
  -1  -4  11          1.25          3.32         0.88 o
   0  -4  11          1.49         -0.01         0.76 o
   1  -4  11        225.48        230.72         4.45 o
   2  -4  11          2.26          4.40         1.11 o
   3  -4  11         12.97         14.25         1.21 o
   4  -4  11        111.46        127.10         3.08 o
   5  -4  11          2.95          0.73         1.02 o
   6  -4  11         14.88         19.56         2.89 o
   7  -4  11         49.58         41.75         5.04 o
   8  -4  11          0.02         -3.16         3.16 o
   9  -4  11          2.24         -3.30         3.30 o
  10  -4  11          0.77         -2.05         3.97 o
  11  -4  11          1.22         -4.96         4.96 o
  12  -4  11          5.12         -3.28         6.48 o
 -11  -3  11         13.77         18.81         6.29 o
 -10  -3  11          6.67          7.30         4.61 o
  -9  -3  11          3.82          1.07         4.92 o
  -8  -3  11          0.87         -3.39         3.39 o
  -7  -3  11         21.12         20.39         3.74 o
  -6  -3  11          1.77         -1.27         1.50 o
  -5  -3  11          0.18         -1.21         1.21 o
  -4  -3  11          8.45          7.23         1.29 o
  -3  -3  11          0.13         -0.46         0.87 o
  -2  -3  11         18.88         23.79         1.52 o
  -1  -3  11          0.67          0.27         0.80 o
   0  -3  11          0.00          0.12         0.83 o
   1  -3  11         17.33         20.11         1.28 o
   2  -3  11         47.61         42.54         1.63 o
   3  -3  11          5.47          4.36         0.91 o
   4  -3  11          8.88          6.49         1.05 o
   5  -3  11         22.19         20.86         1.79 o
   6  -3  11          0.01         -1.39         1.53 o
   7  -3  11         42.18         40.42         7.03 o
   8  -3  11         32.87         25.23         7.30 o
   9  -3  11          1.13         -4.59         4.59 o
  10  -3  11          0.62          5.26         4.29 o
  11  -3  11          3.26          7.63         7.22 o
  12  -3  11          1.53         10.41         7.79 o
 -12  -2  11          3.63         13.12         7.87 o
 -11  -2  11          4.04         -0.74         6.40 o
 -10  -2  11          8.48         17.96         5.21 o
  -9  -2  11         22.84         19.70         4.59 o
  -8  -2  11         56.18         57.17         5.34 o
  -7  -2  11         52.19         58.26         3.62 o
  -6  -2  11          0.32         -0.76         1.33 o
  -5  -2  11          0.01          0.20         1.01 o
  -4  -2  11          0.63          0.42         0.95 o
  -3  -2  11        155.48        147.44         3.51 o
  -2  -2  11        103.34        106.29         3.00 o
  -1  -2  11          6.47          3.39         0.99 o
   0  -2  11         23.14         28.86         1.48 o
   1  -2  11         25.25         22.81         1.15 o
   2  -2  11         22.02         17.19         1.79 o
   3  -2  11        275.67        310.27         5.14 o
   4  -2  11        143.21        152.29         3.60 o
   5  -2  11        124.36        155.04         4.40 o
   6  -2  11         47.63         62.70         2.98 o
   7  -2  11         37.29         33.86         3.24 o
   8  -2  11         86.73         88.13         7.24 o
   9  -2  11          3.82         -1.56         3.36 o
  10  -2  11          5.69          4.92         6.48 o
  11  -2  11         23.39         10.82         7.95 o
 -12  -1  11          1.38          7.38         7.79 o
 -11  -1  11          2.00         13.45         7.63 o
 -10  -1  11          7.25         15.28         4.25 o
  -9  -1  11          0.59         -1.38         3.17 o
  -8  -1  11          4.73          1.89         2.52 o
  -7  -1  11          6.04          1.31         1.80 o
  -6  -1  11          0.51          0.08         1.14 o
  -5  -1  11          0.00         -0.39         1.03 o
  -4  -1  11          3.19          2.45         1.02 o
  -3  -1  11          0.01         -0.22         0.95 o
  -2  -1  11          0.37         -0.43         0.73 o
  -1  -1  11          3.73          2.47         0.90 o
   0  -1  11        128.99        119.91         3.11 o
   1  -1  11          2.66          1.12         0.78 o
   2  -1  11         73.81         62.52         2.11 o
   3  -1  11          1.88          2.19         1.13 o
   4  -1  11          0.00          0.29         1.03 o
   5  -1  11         30.29         30.05         2.24 o
   6  -1  11         61.63         72.23         5.74 o
   7  -1  11          0.51          2.87         2.21 o
   8  -1  11         23.45         16.57         4.73 o
   9  -1  11         43.09         49.44         9.35 o
  10  -1  11          0.96          1.97         5.49 o
  11  -1  11          0.90          4.76         7.30 o
 -12   0  11          9.34         13.45         7.71 o
 -11   0  11          0.04         -0.57         5.17 o
 -10   0  11          3.78          1.06         3.84 o
  -9   0  11          4.62          2.05         2.67 o
  -8   0  11          0.08         -2.13         2.17 o
  -7   0  11         11.74         10.33         1.77 o
  -6   0  11         46.57         54.65         2.46 o
  -5   0  11         12.79          8.31         1.40 o
  -4   0  11         44.41         47.17         1.97 o
  -3   0  11        134.43        154.26         3.79 o
  -2   0  11        200.76        177.97         4.06 o
  -1   0  11        564.95        535.05         9.05 o
   0   0  11         22.11         24.55         1.57 o
   1   0  11          2.29          0.71         0.79 o
   2   0  11         11.56         17.36         1.63 o
   3   0  11        676.52        728.13        12.94 o
   4   0  11         49.86         42.92         2.48 o
   5   0  11        237.63        245.61         6.76 o
   6   0  11        322.02        335.83         9.56 o
   7   0  11         33.83         40.03         4.43 o
   8   0  11         50.23         66.79         7.22 o
   9   0  11         12.99         13.53         6.89 o
  10   0  11          6.42         14.10         7.63 o
  11   0  11          0.00         -2.87         6.48 o
 -12   1  11          0.77          0.74         6.64 o
 -11   1  11          0.05         -0.33         5.41 o
 -10   1  11          0.43         -2.84         2.84 o
  -9   1  11          0.71          0.57         2.90 o
  -8   1  11          0.83         -1.27         1.75 o
  -7   1  11         10.33          8.85         1.80 o
  -6   1  11         40.72         30.24         2.46 o
  -5   1  11          7.18          6.80         1.23 o
  -4   1  11          2.23          1.54         0.88 o
  -3   1  11          0.08         -0.09         0.81 o
  -2   1  11          0.53         -0.66         0.75 o
  -1   1  11          0.97          1.08         0.99 o
   0   1  11         61.67         55.16         2.16 o
   1   1  11        224.72        211.65         4.64 o
   2   1  11         24.26         24.49         1.85 o
   3   1  11          8.40          5.76         1.70 o
   4   1  11        141.29        141.10         4.79 o
   5   1  11          3.78          1.37         1.70 o
   6   1  11          0.08         -2.49         2.49 o
   7   1  11          4.07          2.54         5.90 o
   8   1  11          8.38         15.25         4.83 o
   9   1  11          1.04          4.75         4.21 o
  10   1  11          4.36          6.31         6.72 o
 -13   2  11          7.66          2.79         6.89 o
 -12   2  11          6.09          7.63         6.56 o
 -11   2  11          2.28         -3.62         3.62 o
 -10   2  11          0.20          1.73         3.07 o
  -9   2  11          8.93          8.49         2.65 o
  -8   2  11         11.81          8.71         2.16 o
  -7   2  11        281.83        282.83         6.81 o
  -6   2  11        131.59        122.40         3.60 o
  -5   2  11         14.76         12.68         1.46 o
  -4   2  11         30.35         35.19         1.68 o
  -3   2  11         69.21         75.70         2.29 o
  -2   2  11        271.24        272.17         5.02 o
  -1   2  11         21.65         23.63         1.51 o
   0   2  11         52.34         62.79         3.27 o
   1   2  11          4.31          5.87         1.28 o
   2   2  11        163.12        139.93         3.77 o
   3   2  11        411.89        401.42         8.28 o
   4   2  11         52.75         62.31         3.24 o
   5   2  11         51.38         45.51         4.12 o
   6   2  11          2.45         -1.62         3.24 o
   7   2  11         39.67         34.45         5.94 o
   8   2  11          1.37         -1.11         3.69 o
   9   2  11          5.05          4.11         4.53 o
  10   2  11          3.47         -6.07         6.07 o
 -13   3  11          0.00          6.40         5.99 o
 -12   3  11          0.22          0.14         4.09 o
 -11   3  11          0.61          2.61         3.82 o
 -10   3  11          8.45          2.21         3.30 o
  -9   3  11          2.97         -0.59         2.39 o
  -8   3  11          4.65          3.50         1.94 o
  -7   3  11          2.46         -1.44         1.51 o
  -6   3  11         54.32         55.74         2.86 o
  -5   3  11         25.29         20.78         1.66 o
  -4   3  11         41.07         39.97         1.78 o
  -3   3  11        167.27        160.75         3.67 o
  -2   3  11         73.02         74.90         2.44 o
  -1   3  11          0.10         -0.84         0.84 o
   0   3  11          0.05         -0.82         0.86 o
   1   3  11         12.68          9.66         1.50 o
   2   3  11          3.69          3.11         1.43 o
   3   3  11         32.12         29.83         2.39 o
   4   3  11         19.61         14.55         2.49 o
   5   3  11         75.18         62.02         4.72 o
   6   3  11          0.46         -1.95         3.21 o
   7   3  11          3.90          6.67         4.14 o
   8   3  11          6.69          5.27        10.50 o
   9   3  11          0.00         -3.51         3.51 o
 -13   4  11          0.53         -1.48         4.45 o
 -12   4  11          0.47         -3.64         4.14 o
 -11   4  11         18.69         15.59         4.65 o
 -10   4  11         28.19         27.17         3.64 o
  -9   4  11          5.22          2.99         2.56 o
  -8   4  11         50.25         58.85         3.60 o
  -7   4  11          9.45          9.00         2.19 o
  -6   4  11          7.81          4.64         2.00 o
  -5   4  11        385.08        411.64         8.67 o
  -4   4  11        924.96        978.28        14.45 o
  -3   4  11        203.11        207.84         4.73 o
  -2   4  11          0.06         -0.93         0.93 o
  -1   4  11          0.53          1.35         0.93 o
   0   4  11        211.00        240.29         5.31 o
   1   4  11         17.08         13.14         1.82 o
   2   4  11         59.75         42.50         2.70 o
   3   4  11         38.85         33.40         3.07 o
   4   4  11         11.62          9.73         2.29 o
   5   4  11        107.41        120.57         6.50 o
   6   4  11          3.63          0.98         3.68 o
   7   4  11          1.75          5.45         4.12 o
   8   4  11          2.90          3.07         4.17 o
   9   4  11          0.34         -1.21         4.87 o
 -12   5  11          1.84          3.05         4.44 o
 -11   5  11          0.66          2.58         4.26 o
 -10   5  11         26.93         21.98         3.64 o
  -9   5  11         12.60          9.69         2.89 o
  -8   5  11          8.99          8.19         2.35 o
  -7   5  11          0.41          4.34         2.06 o
  -6   5  11         26.96         23.89         2.55 o
  -5   5  11         90.13         82.38         3.76 o
  -4   5  11         59.54         54.74         3.02 o
  -3   5  11          6.15          4.69         1.54 o
  -2   5  11          0.18         -0.87         0.87 o
  -1   5  11          2.38          3.62         1.21 o
   0   5  11          0.97          1.10         1.07 o
   1   5  11          0.19         -0.70         1.34 o
   2   5  11          0.16         -0.82         1.61 o
   3   5  11         19.02         15.41         2.49 o
   4   5  11          3.01          0.80         1.98 o
   5   5  11          0.02         -0.06         2.75 o
   6   5  11          0.12          6.23         5.82 o
   7   5  11          0.74         -1.31         5.82 o
   8   5  11          0.26         -5.41         5.41 o
 -12   6  11          1.65          2.44         4.55 o
 -11   6  11          8.33         10.41         3.80 o
 -10   6  11         17.90         11.67         3.38 o
  -9   6  11          0.58         -0.40         2.54 o
  -8   6  11         31.39         35.48         3.73 o
  -7   6  11        104.74         95.84         4.29 o
  -6   6  11          2.27         -0.67         1.78 o
  -5   6  11         11.55         11.43         2.67 o
  -4   6  11          4.31          0.39         1.80 o
  -3   6  11        104.34        119.55         5.09 o
  -2   6  11          3.07          0.28         1.75 o
  -1   6  11         35.44         37.64         3.08 o
   0   6  11        379.01        346.70         6.91 o
   1   6  11          5.13          1.63         1.19 o
   2   6  11        207.91        217.22         6.88 o
   3   6  11         23.74         27.85         2.87 o
   4   6  11         42.71         64.59         5.40 o
   5   6  11          1.90          1.61         3.92 o
   6   6  11          0.02          5.00         6.89 o
   7   6  11          0.96          0.06         4.32 o
 -12   7  11          1.39          0.03         3.75 o
 -11   7  11          1.43         -1.25         3.42 o
 -10   7  11          4.68         13.16         3.67 o
  -9   7  11          0.09          2.57         2.66 o
  -8   7  11          4.20          6.02         2.67 o
  -7   7  11          0.31         -2.10         2.10 o
  -6   7  11         25.30         21.36         2.97 o
  -5   7  11          5.29          5.40         2.59 o
  -4   7  11          0.16         -1.82         1.82 o
  -3   7  11         13.16         11.83         2.42 o
  -2   7  11          3.30          1.80         2.08 o
  -1   7  11          3.99          2.88         2.06 o
   0   7  11          0.00         -0.16         1.97 o
   1   7  11          2.56          4.67         2.60 o
   2   7  11          0.97         -2.36         2.45 o
   3   7  11          0.30          0.80         2.68 o
   4   7  11          0.29          1.70         3.07 o
   5   7  11          0.60         -0.93         4.43 o
   6   7  11          0.01          0.14         7.54 o
 -12   8  11          4.87         11.76         4.93 o
 -11   8  11          6.86         11.63         3.81 o
 -10   8  11          0.73         -2.81         2.81 o
  -9   8  11          0.11         -0.81         2.78 o
  -8   8  11          5.94          5.80         2.59 o
  -7   8  11          1.72          2.04         2.29 o
  -6   8  11         14.56         16.91         4.30 o
  -5   8  11         15.09         15.40         3.15 o
  -4   8  11          0.20         -2.29         2.29 o
  -3   8  11         20.61         22.66         4.30 o
  -2   8  11          2.17          3.12         3.92 o
  -1   8  11         29.34         26.89         3.56 o
   0   8  11          0.43          3.29         2.72 o
   1   8  11         66.68         80.11         5.61 o
   2   8  11          7.43          5.60         3.09 o
   3   8  11          9.53         23.03         5.58 o
   4   8  11         11.93         26.68         5.63 o
   5   8  11         36.31         33.13         6.35 o
 -11   9  11          4.95         11.13         3.45 o
 -10   9  11          0.70         -1.19         2.72 o
  -9   9  11          5.54         11.33         2.96 o
  -8   9  11          1.84         -0.88         2.48 o
  -7   9  11          0.26          1.48         2.19 o
  -6   9  11          7.55         11.34         2.63 o
  -5   9  11          5.39          4.89         2.74 o
  -4   9  11          1.22         -1.67         2.26 o
  -3   9  11          2.22          2.64         2.86 o
  -2   9  11          0.30          0.51         2.60 o
  -1   9  11          0.12          0.62         2.67 o
   0   9  11          0.35         -1.14         2.68 o
   1   9  11          9.75         14.37         3.91 o
   2   9  11          3.16          7.66         4.03 o
   3   9  11          0.32         -1.09         3.50 o
   4   9  11          0.17          1.22         4.31 o
 -10  10  11          6.21          5.55         5.62 o
  -9  10  11          3.00          7.68         4.20 o
  -8  10  11         18.40         21.05         4.90 o
  -7  10  11          9.57         11.35         2.89 o
  -6  10  11          0.14         -1.26         2.20 o
  -5  10  11          0.01         -1.01         3.68 o
  -4  10  11         22.74         21.34         3.81 o
  -3  10  11          2.49         -1.05         2.51 o
  -2  10  11         48.90         55.49         4.84 o
  -1  10  11          0.94          3.50         3.62 o
   0  10  11         21.97         36.01         4.91 o
   1  10  11          4.08          0.74         3.29 o
   2  10  11          8.29          5.59         3.65 o
   3  10  11          6.38          2.19         3.82 o
  -9  11  11          1.48          1.61         4.37 o
  -8  11  11          1.04         -4.42         6.64 o
  -7  11  11          0.00         -0.14         4.26 o
  -6  11  11          1.30          5.74         6.03 o
  -5  11  11          0.07         -3.57         3.66 o
  -4  11  11          2.07          5.33         2.55 o
  -3  11  11          2.42          4.67         2.96 o
  -2  11  11          1.88          4.20         3.05 o
  -1  11  11          5.45          4.71         3.47 o
   0  11  11          0.42         -0.63         3.48 o
   1  11  11          0.98          1.02         3.61 o
  -7  12  11          7.53          0.93         4.25 o
  -6  12  11         10.99          5.28         4.44 o
  -5  12  11          0.86          0.26         5.12 o
  -4  12  11         18.44         18.73         5.06 o
  -3  12  11          6.55          5.91         2.86 o
  -2  12  11         18.41         15.97         4.20 o
   2 -14  12          1.85          6.56         5.74 o
   3 -14  12          1.02          3.20         5.08 o
   4 -14  12          1.75         -1.31         4.67 o
   5 -14  12          0.74          2.30         4.67 o
  -1 -13  12          1.48          4.76         4.09 o
   0 -13  12          1.34          1.65         3.57 o
   1 -13  12          8.21          3.17         3.22 o
   2 -13  12          0.02         -3.44         4.35 o
   3 -13  12         10.35          6.81         4.92 o
   4 -13  12          0.03         -3.12         4.18 o
   5 -13  12          5.04          7.54         4.59 o
   6 -13  12          2.23          3.69         4.18 o
   7 -13  12          0.03         -1.19         3.07 o
  -3 -12  12          3.85          7.20         4.93 o
  -2 -12  12         70.14         82.39         7.23 o
  -1 -12  12          2.44         -1.40         3.46 o
   0 -12  12          0.29          1.44         4.59 o
   1 -12  12          7.34          4.82         2.36 o
   2 -12  12          0.17          2.73         2.56 o
   3 -12  12          2.60          5.61         2.15 o
   4 -12  12          6.15          6.97         3.76 o
   5 -12  12         41.48         42.76         7.13 o
   6 -12  12         24.63         28.20         3.57 o
   7 -12  12          4.54          4.10         4.51 o
   8 -12  12          0.25         -2.38         4.59 o
   9 -12  12          2.26         -0.25         4.92 o
  -5 -11  12          1.33          1.72         5.49 o
  -4 -11  12          0.09          1.77         4.46 o
  -3 -11  12          2.01          6.46         4.20 o
  -2 -11  12          4.32         -0.49         2.86 o
  -1 -11  12          1.77         -2.61         2.61 o
   0 -11  12          4.78          2.57         2.72 o
   1 -11  12         29.34         26.82         3.64 o
   2 -11  12          4.65          3.35         2.49 o
   3 -11  12          1.12         -1.00         2.35 o
   4 -11  12          0.05          1.13         2.29 o
   5 -11  12          5.88         10.66         2.83 o
   6 -11  12          2.78          3.53         3.41 o
   7 -11  12          2.54         -1.15         4.43 o
   8 -11  12          0.89          6.56         5.08 o
   9 -11  12          1.63          0.49         4.92 o
  10 -11  12          1.82          5.58         5.90 o
  -6 -10  12          8.13         16.81         7.71 o
  -5 -10  12         39.39         47.72         6.52 o
  -4 -10  12          0.87          1.99         3.65 o
  -3 -10  12          0.69          1.85         3.00 o
  -2 -10  12         43.90         57.50         5.03 o
  -1 -10  12         60.89         70.49         5.23 o
   0 -10  12          0.93         -0.81         2.49 o
   1 -10  12         62.15         60.31         4.43 o
   2 -10  12        338.02        329.82         9.02 o
   3 -10  12         71.72         77.26         4.60 o
   4 -10  12          2.93          1.86         2.41 o
   5 -10  12          0.16         -0.28         2.28 o
   6 -10  12          9.11          4.57         2.47 o
   7 -10  12          0.88         -0.12         2.60 o
   8 -10  12          0.84         -1.12         2.70 o
   9 -10  12         10.87         11.07         3.22 o
  10 -10  12          1.73          3.11         3.15 o
  -7  -9  12          4.23          8.28         7.54 o
  -6  -9  12          0.46          3.20         5.99 o
  -5  -9  12          0.26         -1.00         2.99 o
  -4  -9  12          0.28          2.50         2.98 o
  -3  -9  12         10.18          1.81         3.92 o
  -2  -9  12          0.22         -2.26         2.26 o
  -1  -9  12          0.01         -1.08         3.04 o
   0  -9  12          3.06          9.53         2.88 o
   1  -9  12          0.83          4.79         3.76 o
   2  -9  12         37.95         46.07         3.43 o
   3  -9  12         17.88         23.47         2.50 o
   4  -9  12          3.91         -1.18         1.86 o
   5  -9  12          7.10          6.01         2.43 o
   6  -9  12          0.01          0.71         2.31 o
   7  -9  12          0.01          4.86         2.99 o
   8  -9  12          0.13         -2.81         2.81 o
   9  -9  12          0.05         -3.16         3.16 o
  10  -9  12          0.32          2.44         3.64 o
  11  -9  12          1.02          1.93         4.22 o
  -8  -8  12         33.07         30.34         9.43 o
  -7  -8  12          0.38         10.33         6.15 o
  -6  -8  12         55.96         59.45        10.25 o
  -5  -8  12         29.59         36.30         4.74 o
  -4  -8  12         96.94        104.30         6.37 o
  -3  -8  12        103.75        108.55         6.20 o
  -2  -8  12        103.50         99.30         5.73 o
  -1  -8  12        288.68        281.55         9.83 o
   0  -8  12         94.64        100.84         5.44 o
   1  -8  12          0.16         -1.69         1.69 o
   2  -8  12        112.11        103.77         3.89 o
   3  -8  12          2.83          3.42         1.97 o
   4  -8  12          4.65          8.30         1.97 o
   5  -8  12          0.51          0.52         2.09 o
   6  -8  12         34.85         30.61         3.80 o
   7  -8  12          3.59          2.71         4.30 o
   8  -8  12          0.04         -2.54         3.04 o
   9  -8  12          0.44          3.30         3.94 o
  10  -8  12          8.20          4.75         4.17 o
  11  -8  12          1.84         -5.04         5.04 o
  -9  -7  12          0.05          2.46         6.31 o
  -8  -7  12          2.37          4.43         7.05 o
  -7  -7  12          0.13          4.76         6.56 o
  -6  -7  12          5.88          0.49         5.00 o
  -5  -7  12          0.80          2.22         2.51 o
  -4  -7  12         49.18         46.91         3.74 o
  -3  -7  12         48.99         53.87         3.23 o
  -2  -7  12         22.66         19.97         1.81 o
  -1  -7  12          2.06         -0.73         0.93 o
   0  -7  12          4.51          3.51         1.86 o
   1  -7  12          4.42         -0.51         1.61 o
   2  -7  12         36.85         43.42         2.69 o
   3  -7  12         13.44         11.10         1.76 o
   4  -7  12          1.43          1.31         1.54 o
   5  -7  12          0.03         -1.24         1.52 o
   6  -7  12          0.15         -0.37         2.66 o
   7  -7  12          1.93          4.05         3.17 o
   8  -7  12          1.26          0.09         3.13 o
   9  -7  12          2.86          0.43         3.76 o
  10  -7  12          1.25         -0.28         4.92 o
  11  -7  12          1.98         -6.56         6.56 o
  -9  -6  12          7.52         10.41         7.95 o
  -8  -6  12         57.44         60.35        11.07 o
  -7  -6  12          3.61         -3.65         3.65 o
  -6  -6  12        256.74        284.61        10.58 o
  -5  -6  12          0.90         -2.14         2.14 o
  -4  -6  12        176.12        171.07         5.67 o
  -3  -6  12         16.16         11.60         2.02 o
  -2  -6  12         59.65         64.89         2.42 o
  -1  -6  12         82.64         90.07         2.57 o
   0  -6  12          0.11         -0.96         0.96 o
   1  -6  12          3.15          3.93         0.82 o
   2  -6  12          0.67          0.26         1.04 o
   3  -6  12         45.33         46.23         2.59 o
   4  -6  12         74.92         82.73         3.78 o
   5  -6  12          0.03         -1.15         1.50 o
   6  -6  12         17.31         20.49         3.76 o
   7  -6  12         18.13         18.30         4.14 o
   8  -6  12          2.74         -0.42         3.62 o
   9  -6  12         91.42         98.99         7.72 o
  10  -6  12         12.14          4.36         5.99 o
  11  -6  12          0.00         -3.37         4.52 o
 -10  -5  12          0.11         -0.86         5.28 o
  -9  -5  12          2.87          4.05         4.72 o
  -8  -5  12         15.93         20.22         6.07 o
  -7  -5  12          0.89         -2.51         3.68 o
  -6  -5  12          1.75          1.59         2.52 o
  -5  -5  12         18.68         12.86         2.94 o
  -4  -5  12         12.68          9.72         2.43 o
  -3  -5  12          9.10          9.60         1.67 o
  -2  -5  12         69.77         70.18         3.67 o
  -1  -5  12         24.86         26.81         1.64 o
   0  -5  12          3.03          1.48         0.94 o
   1  -5  12          0.20          0.68         0.84 o
   2  -5  12          0.15          0.95         0.79 o
   3  -5  12          0.17          0.36         0.90 o
   4  -5  12          0.82          0.46         0.95 o
   5  -5  12          0.19          0.38         1.53 o
   6  -5  12          0.02          1.31         2.78 o
   7  -5  12          6.41          9.11         3.65 o
   8  -5  12          0.11          1.92         3.89 o
   9  -5  12          1.88         -3.03         3.46 o
  10  -5  12          8.80          7.51         4.47 o
  11  -5  12          0.05         -1.19         4.52 o
 -10  -4  12          0.02          2.31         4.55 o
  -9  -4  12          0.63          1.36         4.57 o
  -8  -4  12         40.77         38.70         6.32 o
  -7  -4  12         28.11         23.12         8.98 o
  -6  -4  12          5.00          6.51         3.71 o
  -5  -4  12         12.32          8.96         2.89 o
  -4  -4  12         10.24          8.74         1.75 o
  -3  -4  12          1.46         -0.63         1.19 o
  -2  -4  12          8.26          1.55         1.02 o
  -1  -4  12         13.75          7.38         1.25 o
   0  -4  12          0.19         -0.28         0.83 o
   1  -4  12        362.59        384.77         6.60 o
   2  -4  12          0.05         -0.26         0.80 o
   3  -4  12         42.55         39.15         1.81 o
   4  -4  12          0.03          2.41         1.13 o
   5  -4  12         24.12         22.05         1.68 o
   6  -4  12        275.91        296.70        12.43 o
   7  -4  12         49.04         56.77         6.93 o
   8  -4  12          1.15         -1.30         4.35 o
   9  -4  12         13.72          9.88         4.46 o
  10  -4  12         20.67         17.63         5.21 o
  11  -4  12          9.22         12.63         7.54 o
 -11  -3  12          0.04         -3.03         6.07 o
 -10  -3  12          0.99          2.36        10.86 o
  -9  -3  12          3.69          3.97         5.33 o
  -8  -3  12          1.06         -3.12         3.12 o
  -7  -3  12          0.09         -2.37         2.48 o
  -6  -3  12          0.08         -1.69         1.90 o
  -5  -3  12          1.12         -0.43         1.37 o
  -4  -3  12          7.82          8.56         1.41 o
  -3  -3  12          0.00         -0.03         0.97 o
  -2  -3  12          1.98          2.20         1.32 o
  -1  -3  12          1.71          2.80         0.96 o
   0  -3  12         39.49         40.02         1.70 o
   1  -3  12          0.04          0.17         0.81 o
   2  -3  12         68.83         64.50         2.06 o
   3  -3  12         24.64         26.35         1.66 o
   4  -3  12          1.15          0.33         1.05 o
   5  -3  12          0.42          0.58         1.36 o
   6  -3  12         10.96          8.45         2.21 o
   7  -3  12         12.25          9.23         4.06 o
   8  -3  12          0.55         -3.26         3.48 o
   9  -3  12          1.42          2.58         8.90 o
  10  -3  12          3.56         -0.90         5.58 o
  11  -3  12          7.97          4.43         6.81 o
 -11  -2  12          7.36          5.66         7.13 o
 -10  -2  12          2.03          2.56        10.54 o
  -9  -2  12         11.98         13.76         3.74 o
  -8  -2  12          0.08         -3.52         3.83 o
  -7  -2  12          0.63         -1.91         1.91 o
  -6  -2  12          0.44         -0.24         1.64 o
  -5  -2  12         60.43         66.00         2.98 o
  -4  -2  12        103.77        102.86         3.11 o
  -3  -2  12         33.28         30.89         1.88 o
  -2  -2  12        221.49        234.88         5.01 o
  -1  -2  12         91.29        102.53         2.96 o
   0  -2  12         31.14         33.35         1.68 o
   1  -2  12        212.17        225.51         4.54 o
   2  -2  12         50.28         54.23         2.14 o
   3  -2  12        896.21        927.24        13.62 o
   4  -2  12          0.00         -0.75         1.49 o
   5  -2  12        125.39        136.16         4.31 o
   6  -2  12        135.61        137.62         5.58 o
   7  -2  12         82.87         83.26         4.61 o
   8  -2  12         10.62          6.16         6.23 o
   9  -2  12         11.76         12.63         6.23 o
  10  -2  12         16.38          6.40         6.81 o
  11  -2  12         16.87         15.74         7.87 o
 -12  -1  12          1.67         14.10         7.46 o
 -11  -1  12          0.44          2.38         5.74 o
 -10  -1  12          1.46          1.35         4.33 o
  -9  -1  12          0.12         -2.63         2.63 o
  -8  -1  12          0.26         -0.24         2.70 o
  -7  -1  12          0.09         -1.62         1.62 o
  -6  -1  12          2.12          0.57         1.28 o
  -5  -1  12          3.41          2.47         1.19 o
  -4  -1  12         11.85         12.37         1.39 o
  -3  -1  12          0.53         -0.22         1.01 o
  -2  -1  12          7.49          3.70         1.05 o
  -1  -1  12         31.44         36.70         1.98 o
   0  -1  12         86.41         75.92         2.53 o
   1  -1  12          9.05          9.38         1.15 o
   2  -1  12         12.55          7.93         1.13 o
   3  -1  12        235.80        226.36         7.46 o
   4  -1  12          8.25          4.90         1.61 o
   5  -1  12         33.90         34.75         2.54 o
   6  -1  12         81.23         86.61         4.58 o
   7  -1  12         30.13         30.08         4.16 o
   8  -1  12          0.16          2.21         7.83 o
   9  -1  12         15.04          5.00         6.40 o
  10  -1  12          4.85         -4.59         5.99 o
  11  -1  12          0.01         -6.40         6.40 o
 -12   0  12          3.07         -3.53         6.56 o
 -11   0  12          3.01          0.66         6.31 o
 -10   0  12         25.48         24.09         5.86 o
  -9   0  12          0.78         -2.47         3.11 o
  -8   0  12          5.75          6.82         2.71 o
  -7   0  12         13.15         19.50         2.06 o
  -6   0  12         72.67         72.83         2.89 o
  -5   0  12          2.05         -1.00         1.00 o
  -4   0  12         68.27         70.74         2.50 o
  -3   0  12         10.48         10.53         1.38 o
  -2   0  12        198.05        167.56         4.03 o
  -1   0  12        184.95        183.55         4.45 o
   0   0  12        910.21        912.74        15.69 o
   1   0  12         22.02         23.60         1.86 o
   2   0  12        271.10        261.93         6.23 o
   3   0  12         91.90         89.27         3.36 o
   4   0  12        274.82        297.91         6.88 o
   5   0  12         77.40         75.38         3.95 o
   6   0  12          5.08          4.82         3.01 o
   7   0  12         39.43         38.93         5.82 o
   8   0  12         24.89         14.70         6.81 o
   9   0  12          0.52         -2.13         5.25 o
  10   0  12          1.94          3.61         6.89 o
 -12   1  12          0.03          5.49         6.72 o
 -11   1  12          0.02         -1.07         5.82 o
 -10   1  12          0.25         -2.83         3.16 o
  -9   1  12          1.89         -2.68         2.93 o
  -8   1  12         17.65         11.67         2.35 o
  -7   1  12          0.16         -0.71         1.55 o
  -6   1  12         21.19         15.91         1.77 o
  -5   1  12          0.83         -1.01         1.29 o
  -4   1  12         29.82         27.71         1.89 o
  -3   1  12          0.56          1.50         1.02 o
  -2   1  12         37.45         39.54         2.16 o
  -1   1  12         16.55         12.96         1.57 o
   0   1  12        138.02        139.03         3.77 o
   1   1  12        250.36        229.20         5.52 o
   2   1  12         44.44         39.34         2.15 o
   3   1  12          9.93          9.03         1.66 o
   4   1  12         14.95         11.36         1.80 o
   5   1  12          0.17         -0.45         2.02 o
   6   1  12         22.43         17.97        10.33 o
   7   1  12          7.42          2.82         6.03 o
   8   1  12          5.23          7.27         4.38 o
   9   1  12          0.01          0.06         4.43 o
  10   1  12          1.37         10.74         7.71 o
 -12   2  12          2.66          0.82         5.58 o
 -11   2  12          0.21          2.46         5.66 o
 -10   2  12         35.01         36.56         4.90 o
  -9   2  12         90.27         83.02         6.12 o
  -8   2  12         17.31         13.49         2.65 o
  -7   2  12          6.52          3.27         1.78 o
  -6   2  12          1.61         -0.44         1.36 o
  -5   2  12         82.53         79.58         3.34 o
  -4   2  12        152.81        162.82         4.32 o
  -3   2  12        142.55        149.64         3.32 o
  -2   2  12       1317.35       1311.69        19.78 o
  -1   2  12       1071.03       1102.04        17.09 o
   0   2  12         81.95         82.43         3.48 o
   1   2  12         12.40         10.11         1.58 o
   2   2  12         30.16         27.67         1.98 o
   3   2  12         43.76         43.08         2.82 o
   4   2  12         47.62         36.83         4.77 o
   5   2  12         37.08         26.32         3.60 o
   6   2  12          6.26          5.27         3.65 o
   7   2  12          0.29         -0.54         3.81 o
   8   2  12         18.81         11.73         4.70 o
   9   2  12          0.12          0.28         4.58 o
 -12   3  12          1.83         -0.98         5.82 o
 -11   3  12          0.30         -3.91         3.91 o
 -10   3  12          0.44          4.74         3.99 o
  -9   3  12          1.92          3.18         2.55 o
  -8   3  12          0.08         -2.09         2.09 o
  -7   3  12          9.87          7.24         2.15 o
  -6   3  12          8.28          7.43         1.91 o
  -5   3  12          0.16          2.20         1.38 o
  -4   3  12         61.31         67.81         2.77 o
  -3   3  12        114.40        115.78         5.00 o
  -2   3  12         13.28         10.87         1.68 o
  -1   3  12          0.02         -1.05         1.05 o
   0   3  12          1.66         -0.94         1.04 o
[truncated: 171,804 more chars]
